# Supplementary material for: Non-vitamin K oral anticoagulants are non-inferior for stroke prevention but cause fewer major bleedings than well-managed warfarin: A retrospective register study
Source: PLoS One. 2017 Jul 10;12(7):e0181000. doi: 10.1371/journal.pone.0181000 (PMC5507293; doi:10.1371/journal.pone.0181000)
Supplement: S1 Dataset — (XLSX) [file pone.0181000.s007.xlsx]

## Sheet: Background data
	NOAC		Warfarin, unmatched				Warfarin, matched and weighted
	Number	Proportion	Number	Proportion	Stand diff	OR	Number	Proportion	Stand diff	OR
Prior warfarin treatment	5217	0.41098	12647	0.34825	0.12954	1.30583	5146.3336	0.40541	0.01133	1.02331
History of fall	1922	0.15141	4748	0.13074	0.05940	1.18630	1869.7243	0.14729	0.01155	1.03295
Cancer	1615	0.12723	4611	0.12697	0.00077	1.00232	1549.3047	0.12205	0.01567	1.04858
CHF	1504	0.11848	4590	0.12639	-0.02413	0.92901	1447.0970	0.11400	0.01399	1.04461
Stroke	1713	0.13495	5451	0.15010	-0.04336	0.88329	1852.4766	0.14593	-0.03163	0.91296
Transient ischaemic attack	903	0.07114	2584	0.07115	-0.00007	0.99974	854.0994	0.06728	0.01518	1.06164
Stroke or Transient ischaemic attack	2331	0.18363	7223	0.19889	-0.03882	0.90600	2431.4855	0.19155	-0.02028	0.94938
Hypertension	7809	0.61517	21729	0.59833	0.03448	1.07314	7822.3992	0.61623	-0.00217	0.99555
Diabetes	1952	0.15377	6414	0.17662	-0.06154	0.84716	2026.1908	0.15962	-0.01608	0.95673
Nyocardial infarction	1903	0.14991	6550	0.18036	-0.08207	0.80141	1966.4567	0.15491	-0.01391	0.96204
Chronic obstructive pulmonary disease	1451	0.11431	4077	0.11226	0.00644	1.02053	1431.1672	0.11274	0.00493	1.01565
Anaemia	1099	0.08658	3097	0.08528	0.00463	1.01665	1127.3628	0.08881	-0.00790	0.97246
Gastrointestinal bleeding	766	0.06034	1872	0.05155	0.03828	1.18160	725.5452	0.05716	0.01355	1.05934
Intracranial bleeding	319	0.02513	597	0.01644	0.06095	1.54231	348.0138	0.02742	-0.01429	0.91448
Intracerebral bleeding	234	0.01843	432	0.01190	0.05352	1.55997	205.2488	0.01617	0.01737	1.14271
Traumatic intracranial bleeding	122	0.00961	235	0.00647	0.03516	1.48993	184.3453	0.01452	-0.04499	0.65852
Other bleeding	2455	0.19340	6220	0.17127	0.05732	1.16015	2422.4015	0.19083	0.00652	1.01668
Major bleeding	3161	0.24902	7872	0.21676	0.07636	1.19812	3105.7108	0.24466	0.01010	1.02371
Renal failure	434	0.03419	2255	0.06209	-0.13063	0.53470	430.6929	0.03393	0.00144	1.00795
Excessive alcohol use	381	0.03001	852	0.02346	0.04063	1.28798	367.6501	0.02896	0.00622	1.03743
Dementia	175	0.01379	434	0.01195	0.01629	1.15573	169.4035	0.01335	0.00381	1.03350
Liver disease	182	0.01434	490	0.01349	0.00721	1.06352	185.4776	0.01461	-0.00229	0.98098
Vascular disease	2314	0.18229	7785	0.21437	-0.08051	0.81700	2412.7933	0.19007	-0.01999	0.94993
Percutaneous coronary intervention	990	0.07799	3099	0.08533	-0.02682	0.90665	1023.6894	0.08064	-0.00982	0.96431
Male sex	7386	0.58185	21580	0.59423	-0.02515	0.95018	7253.6535	0.57142	0.02110	1.04363
Other indication: DC conversion	1382	0.10887	6488	0.17865	-0.19989	0.56167	2149.3027	0.16932	-0.17535	0.59938
Other indication: Venous thromboembolism	174	0.01371	848	0.02335	-0.07156	0.58128	364.3477	0.02870	-0.10423	0.47031
Other indication: other	180	0.01418	1100	0.03029	-0.10942	0.46049	359.3557	0.02831	-0.09810	0.49372
Stand diff:	Standardised difference
OR:	Odds ratio

## Sheet: Outcomes
Outcome	Treatment	n	events	time (years)	events/time	Rate (events/number)
All-cause stroke and systemic embolism	Warfarin	12694	154.2	9770.4	0.0158	0.0121
	NOAC	12694	139	10311.3	0.0135	0.011
All-cause stroke	Warfarin	12694	137.3	9781	0.014	0.0108
	NOAC	12694	125	10315.4	0.0121	0.00985
Ischaemic stroke	Warfarin	12694	100.7	9782.7	0.0103	0.00793
	NOAC	12694	107	10319.6	0.0104	0.00843
Haemorrhagic stroke	Warfarin	12694	34.6	9834.7	0.00352	0.00273
	NOAC	12694	17	10374	0.00164	0.00134
Major bleeding	Warfarin	12694	349.9	9695.7	0.0361	0.0276
	NOAC	12694	283	10269.7	0.0276	0.0223
Intracranial bleeding	Warfarin	12694	67.6	9828.4	0.00688	0.00533
	NOAC	12694	41	10367.7	0.00395	0.00323
Gastrointestinal bleeding	Warfarin	12694	111.9	9797.2	0.0114	0.00882
	NOAC	12694	130	10331	0.0126	0.0102
Other bleeding	Warfarin	12694	202.9	9733.7	0.0208	0.016
	NOAC	12694	149	10309	0.0145	0.0117
All-cause mortality	Warfarin	12694	458.6	9836.1	0.0466	0.0361
	NOAC	12694	437	10377.3	0.0421	0.0344
Myocardial infarction	Warfarin	12694	142.1	9767.2	0.0145	0.0112
	NOAC	12694	129	10321.8	0.0125	0.0102

## Sheet: Hazard ratios for outcomes
Outcome	Hazard ratio	lower limit	upper limit	p (coefficient)
All-cause stroke and systemic embolism	0.89	0.69	1.15	0.35
All-cause stroke	0.89	0.68	1.17	0.41
Ischaemic stroke	1.04	0.75	1.43	0.83
Haemorrhagic stroke	0.49	0.28	0.86	0.014
Major bleeding	0.78	0.67	0.92	0.0028
Intracranial bleeding	0.59	0.4	0.87	0.0076
Gastrointestinal bleeding	1.14	0.88	1.46	0.31
Other bleeding	0.71	0.57	0.89	0.0025
All-cause mortality	0.94	0.82	1.07	0.33
Myocardial infarction	0.95	0.72	1.24	0.68
