# Supplementary material for: Non-vitamin K oral anticoagulants are non-inferior for stroke prevention but cause fewer major bleedings than well-managed warfarin: A retrospective register study
Source: PLoS One. 2017 Jul 10;12(7):e0181000. doi: 10.1371/journal.pone.0181000 (PMC5507293; doi:10.1371/journal.pone.0181000)
Supplement: S2 Dataset — Anonymised data on all patients in the matched patient groups. (XLSX) [file pone.0181000.s008.xlsx]

## Sheet: Blad1
id	treatment	NOAC	propensityScore	cluster	weight	ev.ACM	ev.MI	ev.IStroke	ev.HemStroke	ev.ACStroke	ev.ACSSE	ev.ICBleed	ev.GIBleed	ev.OthBleed	ev.MajBl	t.ACM	t.MI	t.IStroke	t.HemStroke	t.ACStroke	t.ACSSE	t.ICBleed	t.GIBleed	t.OthBleed	t.MajBl
row:00001	Warfarin	0	0.00114989654753244	1.10465	0.00161812297734628	0	0	0	0	0	0	0	0	0	0	1265	1265	1265	1265	1265	1265	1265	1265	1265	1265
row:00002	Warfarin	0	0.00122738020051111	1.10465	0.00161812297734628	1	0	0	0	0	0	0	0	0	0	1014	1014	1014	1014	1014	1014	1014	1014	1014	1014
row:00003	Warfarin	0	0.00129486356128411	1.10465	0.00161812297734628	1	0	0	0	0	0	0	0	0	0	13	13	13	13	13	13	13	13	13	13
row:00004	Warfarin	0	0.00166530047028691	1.10465	0.00161812297734628	0	0	0	0	0	0	0	0	0	0	529	529	529	529	529	529	529	529	529	529
row:00005	Warfarin	0	0.00168435877497297	1.10465	0.00161812297734628	1	1	0	0	0	0	0	0	0	0	606	257	606	606	606	606	606	606	606	606
row:00006	Warfarin	0	0.00179821664418508	1.10465	0.00161812297734628	0	0	0	0	0	0	0	1	0	1	288	288	288	288	288	288	288	282	288	282
row:00007	Warfarin	0	0.00182238546648761	1.10465	0.00161812297734628	0	0	0	0	0	0	0	0	0	0	555	555	555	555	555	555	555	555	555	555
row:00008	Warfarin	0	0.00186139020267434	1.10465	0.00161812297734628	1	0	1	0	1	1	0	0	1	1	857	857	845	857	845	845	857	857	76	76
row:00009	Warfarin	0	0.0018753909879126	1.10465	0.00161812297734628	1	0	0	0	0	0	0	0	0	0	81	81	81	81	81	81	81	81	81	81
row:00010	Warfarin	0	0.00188769958708496	1.10465	0.00161812297734628	0	0	0	0	0	0	0	0	0	0	1268	1268	1268	1268	1268	1268	1268	1268	1268	1268
row:00011	Warfarin	0	0.00197928392324327	1.10465	0.00161812297734628	1	0	0	0	0	0	0	0	0	0	250	250	250	250	250	250	250	250	250	250
row:00012	Warfarin	0	0.00205581539923471	1.10465	0.00161812297734628	0	0	0	0	0	0	0	0	0	0	121	121	121	121	121	121	121	121	121	121
row:00013	Warfarin	0	0.00209703805525348	1.10465	0.00161812297734628	0	0	1	0	1	1	0	0	1	1	1234	1234	90	1234	90	90	1234	1234	856	856
row:00014	Warfarin	0	0.00219444623774022	1.10465	0.00161812297734628	0	0	0	0	0	0	0	0	0	0	70	70	70	70	70	70	70	70	70	70
row:00015	Warfarin	0	0.00220761606693628	1.10465	0.00161812297734628	0	0	0	0	0	0	0	0	0	0	37	37	37	37	37	37	37	37	37	37
row:00016	Warfarin	0	0.00221202463411731	1.10465	0.00161812297734628	0	0	0	0	0	0	0	0	0	0	48	48	48	48	48	48	48	48	48	48
row:00017	Warfarin	0	0.0023136529578095	1.10465	0.00161812297734628	1	0	0	0	0	0	0	0	1	1	566	566	566	566	566	566	566	566	283	283
row:00018	Warfarin	0	0.00242538169206422	1.10465	0.00161812297734628	0	0	0	0	0	0	0	0	0	0	214	214	214	214	214	214	214	214	214	214
row:00019	Warfarin	0	0.00244385739094675	1.10465	0.00161812297734628	0	0	0	0	0	0	0	0	0	0	84	84	84	84	84	84	84	84	84	84
row:00020	Warfarin	0	0.00246375149499518	1.10465	0.00161812297734628	0	0	0	0	0	0	0	0	0	0	55	55	55	55	55	55	55	55	55	55
row:00021	Warfarin	0	0.0024953855057231	1.10465	0.00161812297734628	0	0	0	0	0	0	0	0	0	0	52	52	52	52	52	52	52	52	52	52
row:00022	Warfarin	0	0.00250953064041342	1.10465	0.00161812297734628	1	0	0	0	0	0	0	0	0	0	732	732	732	732	732	732	732	732	732	732
row:00023	Warfarin	0	0.00251282227688347	1.10465	0.00161812297734628	0	0	0	0	0	0	0	0	0	0	1276	1276	1276	1276	1276	1276	1276	1276	1276	1276
row:00024	Warfarin	0	0.00253619746541017	1.10465	0.00161812297734628	0	0	0	0	0	0	0	0	0	0	1092	1092	1092	1092	1092	1092	1092	1092	1092	1092
row:00025	Warfarin	0	0.00255755583635967	1.10465	0.00161812297734628	0	0	0	0	0	0	0	0	0	0	159	159	159	159	159	159	159	159	159	159
row:00026	Warfarin	0	0.00260860144965893	1.10465	0.00161812297734628	1	0	0	0	0	0	0	0	0	0	137	137	137	137	137	137	137	137	137	137
row:00027	Warfarin	0	0.00267202150230361	1.10465	0.00161812297734628	0	0	0	0	0	0	0	0	0	0	114	114	114	114	114	114	114	114	114	114
row:00028	Warfarin	0	0.00273951591315078	1.10465	0.00161812297734628	0	0	0	0	0	0	0	0	0	0	369	369	369	369	369	369	369	369	369	369
row:00029	Warfarin	0	0.0027581749477814	1.10465	0.00161812297734628	1	0	0	0	0	0	0	0	0	0	61	61	61	61	61	61	61	61	61	61
row:00030	Warfarin	0	0.00276073452075035	1.10465	0.00161812297734628	1	0	1	0	1	1	0	1	0	1	1121	1121	1107	1121	1107	1107	1121	1107	1121	1107
row:00031	Warfarin	0	0.00277285496686542	1.10465	0.00161812297734628	0	0	0	0	0	0	0	0	0	0	1258	1258	1258	1258	1258	1258	1258	1258	1258	1258
row:00032	Warfarin	0	0.00277668548898971	1.10465	0.00161812297734628	0	0	0	0	0	0	0	0	0	0	1213	1213	1213	1213	1213	1213	1213	1213	1213	1213
row:00033	Warfarin	0	0.00278198989468744	1.10465	0.00161812297734628	1	0	0	0	0	0	0	0	0	0	66	66	66	66	66	66	66	66	66	66
row:00034	Warfarin	0	0.00282403854739935	1.10465	0.00161812297734628	0	0	0	0	0	0	0	0	1	1	70	70	70	70	70	70	70	70	63	63
row:00035	Warfarin	0	0.00286149737061374	1.10465	0.00161812297734628	0	1	0	0	0	0	0	0	0	0	975	24	975	975	975	975	975	975	975	975
row:00036	Warfarin	0	0.00287504102344466	1.10465	0.00161812297734628	0	0	0	0	0	0	0	0	0	0	192	192	192	192	192	192	192	192	192	192
row:00037	Warfarin	0	0.00288573626141512	1.10465	0.00161812297734628	0	0	0	0	0	0	0	1	1	1	13	13	13	13	13	13	13	13	13	13
row:00038	Warfarin	0	0.00296631711881651	1.10465	0.00161812297734628	1	0	0	0	0	0	0	0	0	0	181	181	181	181	181	181	181	181	181	181
row:00039	Warfarin	0	0.00297451652789597	1.10465	0.00161812297734628	0	0	0	0	0	0	0	1	0	1	688	688	688	688	688	688	688	516	688	516
row:00040	Warfarin	0	0.0029888899367157	1.10465	0.00161812297734628	0	0	0	0	0	0	0	0	0	0	1107	1107	1107	1107	1107	1107	1107	1107	1107	1107
row:00041	Warfarin	0	0.00298963586017765	1.10465	0.00161812297734628	0	0	0	0	0	0	0	0	0	0	1246	1246	1246	1246	1246	1246	1246	1246	1246	1246
row:00042	Warfarin	0	0.00299090807946096	1.10465	0.00161812297734628	0	0	0	0	0	0	0	0	0	0	525	525	525	525	525	525	525	525	525	525
row:00043	Warfarin	0	0.00301499882071826	1.10465	0.00161812297734628	0	0	0	0	0	0	0	0	0	0	282	282	282	282	282	282	282	282	282	282
row:00044	Warfarin	0	0.00301728731872655	1.10465	0.00161812297734628	0	0	0	0	0	0	0	0	0	0	1272	1272	1272	1272	1272	1272	1272	1272	1272	1272
row:00045	Warfarin	0	0.00303506439244369	1.10465	0.00161812297734628	0	0	1	0	1	1	0	0	0	0	1223	1223	1108	1223	1108	1108	1223	1223	1223	1223
row:00046	Warfarin	0	0.00304106368741921	1.10465	0.00161812297734628	0	0	0	0	0	0	0	0	0	0	1275	1275	1275	1275	1275	1275	1275	1275	1275	1275
row:00047	Warfarin	0	0.00304930923189017	1.10465	0.00161812297734628	0	0	0	0	0	0	0	0	0	0	1272	1272	1272	1272	1272	1272	1272	1272	1272	1272
row:00048	Warfarin	0	0.00306035803850088	1.10465	0.00161812297734628	0	0	0	0	0	0	0	0	0	0	91	91	91	91	91	91	91	91	91	91
row:00049	Warfarin	0	0.00308557078854812	1.10465	0.00161812297734628	0	0	1	0	1	1	0	0	0	0	1262	1262	89	1262	89	89	1262	1262	1262	1262
row:00050	Warfarin	0	0.00308634653067843	1.10465	0.00161812297734628	0	0	0	0	0	0	0	0	0	0	344	344	344	344	344	344	344	344	344	344
row:00051	Warfarin	0	0.00308796515778967	1.10465	0.00161812297734628	0	0	0	0	0	0	0	0	0	0	1279	1279	1279	1279	1279	1279	1279	1279	1279	1279
row:00052	Warfarin	0	0.00310806621027474	1.10465	0.00161812297734628	0	0	0	0	0	0	0	0	0	0	1275	1275	1275	1275	1275	1275	1275	1275	1275	1275
row:00053	Warfarin	0	0.0031150176644613	1.10465	0.00161812297734628	0	0	0	0	0	0	0	0	0	0	1261	1261	1261	1261	1261	1261	1261	1261	1261	1261
row:00054	Warfarin	0	0.00313616398170525	1.10465	0.00161812297734628	0	0	0	0	0	0	0	0	0	0	1275	1275	1275	1275	1275	1275	1275	1275	1275	1275
row:00055	Warfarin	0	0.00317298129276703	1.10465	0.00161812297734628	1	0	0	0	0	0	0	0	0	0	1150	1150	1150	1150	1150	1150	1150	1150	1150	1150
row:00056	Warfarin	0	0.00318908110141856	1.10465	0.00161812297734628	0	0	0	0	0	0	0	0	0	0	798	798	798	798	798	798	798	798	798	798
row:00057	Warfarin	0	0.00319082901172377	1.10465	0.00161812297734628	0	0	0	0	0	0	0	0	0	0	1265	1265	1265	1265	1265	1265	1265	1265	1265	1265
row:00058	Warfarin	0	0.00320599910123996	1.10465	0.00161812297734628	0	0	0	0	0	0	0	0	0	0	1265	1265	1265	1265	1265	1265	1265	1265	1265	1265
row:00059	Warfarin	0	0.00322951731358405	1.10465	0.00161812297734628	0	0	0	0	0	0	0	0	0	0	1275	1275	1275	1275	1275	1275	1275	1275	1275	1275
row:00060	Warfarin	0	0.00323490925684066	1.10465	0.00161812297734628	1	0	0	0	0	0	0	0	0	0	643	643	643	643	643	643	643	643	643	643
row:00061	Warfarin	0	0.00323900816880059	1.10465	0.00161812297734628	0	1	0	0	0	0	0	0	0	0	240	1	240	240	240	240	240	240	240	240
row:00062	Warfarin	0	0.00324435974202971	1.10465	0.00161812297734628	0	0	1	0	1	1	0	0	0	0	479	479	457	479	457	457	479	479	479	479
row:00063	Warfarin	0	0.00325124450246298	1.10465	0.00161812297734628	0	0	0	0	0	0	0	0	0	0	1269	1269	1269	1269	1269	1269	1269	1269	1269	1269
row:00064	Warfarin	0	0.00326915727194544	1.10465	0.00161812297734628	1	0	0	0	0	0	0	0	0	0	159	159	159	159	159	159	159	159	159	159
row:00065	Warfarin	0	0.00328442775188255	1.10465	0.00161812297734628	0	0	0	0	0	0	0	0	0	0	1261	1261	1261	1261	1261	1261	1261	1261	1261	1261
row:00066	Warfarin	0	0.00328469138614076	1.10465	0.00161812297734628	0	0	0	0	0	0	0	0	0	0	4	4	4	4	4	4	4	4	4	4
row:00067	Warfarin	0	0.00329011404615755	1.10465	0.00161812297734628	1	0	0	0	0	0	0	0	0	0	974	974	974	974	974	974	974	974	974	974
row:00068	Warfarin	0	0.0033072317377155	1.10465	0.00161812297734628	0	0	0	0	0	0	0	0	0	0	1275	1275	1275	1275	1275	1275	1275	1275	1275	1275
row:00069	Warfarin	0	0.00331248910456606	1.10465	0.00161812297734628	1	1	0	0	0	0	0	0	0	0	761	128	761	761	761	761	761	761	761	761
row:00070	Warfarin	0	0.00331424947334004	1.10465	0.00161812297734628	0	0	0	0	0	0	0	0	0	0	75	75	75	75	75	75	75	75	75	75
row:00071	Warfarin	0	0.00331621368470904	1.10465	0.00161812297734628	1	1	1	0	1	1	0	1	1	1	1132	1086	1093	1132	1093	1093	1132	1061	803	803
row:00072	Warfarin	0	0.00332109223447816	1.10465	0.00161812297734628	0	0	0	0	0	0	0	0	0	0	54	54	54	54	54	54	54	54	54	54
row:00073	Warfarin	0	0.00333729693980476	1.10465	0.00161812297734628	0	0	0	0	0	0	0	0	0	0	10	10	10	10	10	10	10	10	10	10
row:00074	Warfarin	0	0.00335386972468948	1.10465	0.00161812297734628	0	0	0	0	0	0	0	0	0	0	1275	1275	1275	1275	1275	1275	1275	1275	1275	1275
row:00075	Warfarin	0	0.00337367002019403	1.10465	0.00161812297734628	0	0	0	0	0	0	0	0	0	0	81	81	81	81	81	81	81	81	81	81
row:00076	Warfarin	0	0.00337596022131722	1.10465	0.00161812297734628	0	0	0	0	0	0	0	0	0	0	532	532	532	532	532	532	532	532	532	532
row:00077	Warfarin	0	0.00338104682810701	1.10465	0.00161812297734628	1	0	0	0	0	1	0	0	0	0	836	836	836	836	836	829	836	836	836	836
row:00078	Warfarin	0	0.00338340645774932	1.10465	0.00161812297734628	0	0	0	0	0	0	0	0	0	0	251	251	251	251	251	251	251	251	251	251
row:00079	Warfarin	0	0.00340767888390839	1.10465	0.00161812297734628	0	0	0	0	0	0	0	1	0	1	149	149	149	149	149	149	149	17	149	17
row:00080	Warfarin	0	0.00341242561152798	1.10465	0.00161812297734628	1	0	0	0	0	0	0	0	0	0	134	134	134	134	134	134	134	134	134	134
row:00081	Warfarin	0	0.00342864290865095	1.10465	0.00161812297734628	0	0	0	0	0	0	1	0	0	1	360	360	360	360	360	360	360	360	360	360
row:00082	Warfarin	0	0.00343570428302399	1.10465	0.00161812297734628	0	0	0	0	0	0	0	1	1	1	1190	1190	1190	1190	1190	1190	1190	447	447	447
row:00083	Warfarin	0	0.00343996289591469	1.10465	0.00161812297734628	0	0	0	0	0	0	0	1	0	1	1273	1273	1273	1273	1273	1273	1273	123	1273	123
row:00084	Warfarin	0	0.00344292556683781	1.10465	0.00161812297734628	0	0	1	0	1	1	0	0	0	0	1262	1262	303	1262	303	303	1262	1262	1262	1262
row:00085	Warfarin	0	0.00345101879508805	1.10465	0.00161812297734628	1	0	0	0	0	0	0	0	0	0	1258	1258	1258	1258	1258	1258	1258	1258	1258	1258
row:00086	Warfarin	0	0.00345803535314461	1.10465	0.00161812297734628	0	0	0	0	0	0	0	0	0	0	1279	1279	1279	1279	1279	1279	1279	1279	1279	1279
row:00087	Warfarin	0	0.00346245629441514	1.10465	0.00161812297734628	0	0	0	0	0	0	0	0	0	0	1276	1276	1276	1276	1276	1276	1276	1276	1276	1276
row:00088	Warfarin	0	0.00346442807389211	1.10465	0.00161812297734628	0	0	0	0	0	0	0	0	0	0	277	277	277	277	277	277	277	277	277	277
row:00089	Warfarin	0	0.00347051554949559	1.10465	0.00161812297734628	0	0	0	0	0	0	0	0	0	0	129	129	129	129	129	129	129	129	129	129
row:00090	Warfarin	0	0.00347541763589184	1.10465	0.00161812297734628	0	0	0	0	0	0	0	0	0	0	35	35	35	35	35	35	35	35	35	35
row:00091	Warfarin	0	0.00348779400110182	1.10465	0.00161812297734628	0	0	0	0	0	0	0	1	0	1	1247	1247	1247	1247	1247	1247	1247	1179	1247	1179
row:00092	Warfarin	0	0.00349549555791102	1.10465	0.00161812297734628	0	0	0	0	0	0	0	0	0	0	136	136	136	136	136	136	136	136	136	136
row:00093	Warfarin	0	0.00350137215789866	1.10465	0.00161812297734628	0	0	0	0	0	0	0	0	0	0	1265	1265	1265	1265	1265	1265	1265	1265	1265	1265
row:00094	Warfarin	0	0.00350733582821212	1.10465	0.00161812297734628	0	0	0	0	0	0	0	0	0	0	671	671	671	671	671	671	671	671	671	671
row:00095	Warfarin	0	0.00350887477040413	1.10465	0.00161812297734628	0	0	0	0	0	0	0	0	0	0	134	134	134	134	134	134	134	134	134	134
row:00096	Warfarin	0	0.00351132088804664	1.10465	0.00161812297734628	0	0	0	0	0	0	0	0	0	0	1261	1261	1261	1261	1261	1261	1261	1261	1261	1261
row:00097	Warfarin	0	0.00351744705800081	1.10465	0.00161812297734628	0	0	0	0	0	0	0	0	0	0	106	106	106	106	106	106	106	106	106	106
row:00098	Warfarin	0	0.00352691129589876	1.10465	0.00161812297734628	0	0	0	0	0	0	0	0	0	0	118	118	118	118	118	118	118	118	118	118
row:00099	Warfarin	0	0.00353003113530664	1.10465	0.00161812297734628	1	0	0	0	0	0	0	0	1	1	813	813	813	813	813	813	813	813	561	561
row:00100	Warfarin	0	0.00353936875868827	1.10465	0.00161812297734628	0	0	0	0	0	0	0	0	0	0	792	792	792	792	792	792	792	792	792	792
row:00101	Warfarin	0	0.00354080575116751	1.10465	0.00161812297734628	0	0	0	0	0	0	0	0	0	0	470	470	470	470	470	470	470	470	470	470
row:00102	Warfarin	0	0.00356393260454306	1.10465	0.00161812297734628	0	0	0	0	0	0	0	0	0	0	1258	1258	1258	1258	1258	1258	1258	1258	1258	1258
row:00103	Warfarin	0	0.00357099840961821	1.10465	0.00161812297734628	0	0	0	0	0	0	0	0	0	0	1274	1274	1274	1274	1274	1274	1274	1274	1274	1274
row:00104	Warfarin	0	0.00357435517494205	1.10465	0.00161812297734628	0	0	1	0	1	1	0	0	0	0	516	516	277	516	277	277	516	516	516	516
row:00105	Warfarin	0	0.00357792607838934	1.10465	0.00161812297734628	0	0	0	0	0	0	0	0	0	0	315	315	315	315	315	315	315	315	315	315
row:00106	Warfarin	0	0.00357800191183874	1.10465	0.00161812297734628	0	0	0	0	0	0	0	0	0	0	463	463	463	463	463	463	463	463	463	463
row:00107	Warfarin	0	0.00357812339609054	1.10465	0.00161812297734628	0	0	0	0	0	0	0	0	0	0	1266	1266	1266	1266	1266	1266	1266	1266	1266	1266
row:00108	Warfarin	0	0.0035791964660452	1.10465	0.00161812297734628	0	0	0	0	0	0	0	0	0	0	92	92	92	92	92	92	92	92	92	92
row:00109	Warfarin	0	0.00358559213760618	1.10465	0.00161812297734628	0	0	0	0	0	0	0	0	0	0	218	218	218	218	218	218	218	218	218	218
row:00110	Warfarin	0	0.00358559213760618	1.10465	0.00161812297734628	0	0	0	0	0	0	0	0	0	0	1267	1267	1267	1267	1267	1267	1267	1267	1267	1267
row:00111	Warfarin	0	0.00359016063062528	1.10465	0.00161812297734628	0	0	0	0	0	0	0	0	0	0	575	575	575	575	575	575	575	575	575	575
row:00112	Warfarin	0	0.00359370634232747	1.10465	0.00161812297734628	0	0	0	0	0	0	0	0	0	0	1251	1251	1251	1251	1251	1251	1251	1251	1251	1251
row:00113	Warfarin	0	0.00359606414798422	1.10465	0.00161812297734628	0	0	0	0	0	0	0	0	0	0	1263	1263	1263	1263	1263	1263	1263	1263	1263	1263
row:00114	Warfarin	0	0.00359610713935716	1.10465	0.00161812297734628	0	0	0	0	0	0	0	0	0	0	573	573	573	573	573	573	573	573	573	573
row:00115	Warfarin	0	0.00359679696415729	1.10465	0.00161812297734628	0	0	0	0	0	0	0	0	0	0	134	134	134	134	134	134	134	134	134	134
row:00116	Warfarin	0	0.00359841913150586	1.10465	0.00161812297734628	0	0	0	0	0	0	0	0	0	0	37	37	37	37	37	37	37	37	37	37
row:00117	Warfarin	0	0.0036073965035668	1.10465	0.00161812297734628	0	0	0	0	0	0	0	0	0	0	1279	1279	1279	1279	1279	1279	1279	1279	1279	1279
row:00118	Warfarin	0	0.00362364438457742	1.10465	0.00161812297734628	0	0	0	0	0	0	0	0	0	0	985	985	985	985	985	985	985	985	985	985
row:00119	Warfarin	0	0.00362663622427642	1.10465	0.00161812297734628	0	0	0	0	0	0	0	0	0	0	245	245	245	245	245	245	245	245	245	245
row:00120	Warfarin	0	0.00363491046865073	1.10465	0.00161812297734628	0	0	0	0	0	0	0	0	0	0	1262	1262	1262	1262	1262	1262	1262	1262	1262	1262
row:00121	Warfarin	0	0.00364020957859456	1.10465	0.00161812297734628	0	0	0	0	0	0	0	0	0	0	235	235	235	235	235	235	235	235	235	235
row:00122	Warfarin	0	0.00364741476028019	1.10465	0.00161812297734628	1	0	0	0	0	0	0	0	1	1	915	915	915	915	915	915	915	915	491	491
row:00123	Warfarin	0	0.00366007923005606	1.10465	0.00161812297734628	0	0	0	0	0	0	0	0	0	0	1262	1262	1262	1262	1262	1262	1262	1262	1262	1262
row:00124	Warfarin	0	0.00366291577801058	1.10465	0.00161812297734628	1	0	0	0	0	0	0	0	0	0	237	237	237	237	237	237	237	237	237	237
row:00125	Warfarin	0	0.00366329065324637	1.10465	0.00161812297734628	0	0	0	0	0	0	0	0	0	0	78	78	78	78	78	78	78	78	78	78
row:00126	Warfarin	0	0.00369185505963827	1.10465	0.00161812297734628	0	0	0	0	0	0	0	0	0	0	1275	1275	1275	1275	1275	1275	1275	1275	1275	1275
row:00127	Warfarin	0	0.00369782844333493	1.10465	0.00161812297734628	0	0	0	0	0	0	0	0	0	0	10	10	10	10	10	10	10	10	10	10
row:00128	Warfarin	0	0.00370948499314497	1.10465	0.00161812297734628	0	0	0	0	0	0	0	0	0	0	748	748	748	748	748	748	748	748	748	748
row:00129	Warfarin	0	0.00371255646071444	1.10465	0.00161812297734628	0	0	0	0	0	0	0	0	0	0	1260	1260	1260	1260	1260	1260	1260	1260	1260	1260
row:00130	Warfarin	0	0.00371641601884843	1.10465	0.00161812297734628	0	0	0	0	0	0	0	0	0	0	1205	1205	1205	1205	1205	1205	1205	1205	1205	1205
row:00131	Warfarin	0	0.00371693399796493	1.10465	0.00161812297734628	0	0	0	0	0	0	0	0	0	0	1264	1264	1264	1264	1264	1264	1264	1264	1264	1264
row:00132	Warfarin	0	0.00373205241408288	1.10465	0.00161812297734628	0	0	0	0	0	0	0	0	0	0	1272	1272	1272	1272	1272	1272	1272	1272	1272	1272
row:00133	Warfarin	0	0.00373278913318189	1.10465	0.00161812297734628	0	0	0	0	0	0	0	0	0	0	91	91	91	91	91	91	91	91	91	91
row:00134	Warfarin	0	0.00373392900895235	1.10465	0.00161812297734628	0	0	0	0	0	0	0	0	1	1	415	415	415	415	415	415	415	415	135	135
row:00135	Warfarin	0	0.00373480501200319	1.10465	0.00161812297734628	0	0	0	0	0	0	0	0	0	0	395	395	395	395	395	395	395	395	395	395
row:00136	Warfarin	0	0.00374279280691765	1.10465	0.00161812297734628	1	0	0	0	0	0	0	0	0	0	769	769	769	769	769	769	769	769	769	769
row:00137	Warfarin	0	0.00375026647482607	1.10465	0.00161812297734628	0	0	0	0	0	0	0	0	0	0	1273	1273	1273	1273	1273	1273	1273	1273	1273	1273
row:00138	Warfarin	0	0.00377401811738614	1.10465	0.00161812297734628	0	0	0	0	0	0	0	0	0	0	1265	1265	1265	1265	1265	1265	1265	1265	1265	1265
row:00139	Warfarin	0	0.00378625357466343	1.10465	0.00161812297734628	0	0	0	0	0	0	0	0	0	0	1266	1266	1266	1266	1266	1266	1266	1266	1266	1266
row:00140	Warfarin	0	0.00379231358486433	1.10465	0.00161812297734628	0	0	0	0	0	0	0	0	0	0	92	92	92	92	92	92	92	92	92	92
row:00141	Warfarin	0	0.00379533335013304	1.10465	0.00161812297734628	0	0	0	0	0	0	0	0	0	0	1261	1261	1261	1261	1261	1261	1261	1261	1261	1261
row:00142	Warfarin	0	0.0037994200500346	1.10465	0.00161812297734628	0	0	0	0	0	0	0	0	0	0	47	47	47	47	47	47	47	47	47	47
row:00143	Warfarin	0	0.0038004696405533	1.10465	0.00161812297734628	1	0	1	0	1	1	0	0	0	0	85	85	76	85	76	76	85	85	85	85
row:00144	Warfarin	0	0.00380651970750241	1.10465	0.00161812297734628	0	0	1	0	1	1	0	0	0	0	604	604	603	604	603	603	604	604	604	604
row:00145	Warfarin	0	0.00381126256489987	1.10465	0.00161812297734628	0	0	0	0	0	0	0	0	0	0	1275	1275	1275	1275	1275	1275	1275	1275	1275	1275
row:00146	Warfarin	0	0.00381725127003261	1.10465	0.00161812297734628	0	0	0	0	0	0	0	0	1	1	305	305	305	305	305	305	305	305	24	24
row:00147	Warfarin	0	0.00381915397467791	1.10465	0.00161812297734628	1	0	0	0	0	0	0	0	0	0	509	509	509	509	509	509	509	509	509	509
row:00148	Warfarin	0	0.00382894662788643	1.10465	0.00161812297734628	1	0	1	0	1	1	0	0	0	0	736	736	303	736	303	303	736	736	736	736
row:00149	Warfarin	0	0.00385937408988853	1.10465	0.00161812297734628	0	0	0	0	0	0	0	0	0	0	67	67	67	67	67	67	67	67	67	67
row:00150	Warfarin	0	0.0038654627474715	1.10465	0.00161812297734628	0	0	0	0	0	0	0	0	0	0	425	425	425	425	425	425	425	425	425	425
row:00151	Warfarin	0	0.0038717548344752	1.10465	0.00161812297734628	0	0	0	0	0	0	0	0	0	0	1266	1266	1266	1266	1266	1266	1266	1266	1266	1266
row:00152	Warfarin	0	0.00388062470337577	1.10465	0.00161812297734628	1	0	0	0	0	0	0	0	0	0	786	786	786	786	786	786	786	786	786	786
row:00153	Warfarin	0	0.00388258221811928	1.10465	0.00161812297734628	0	0	0	0	0	0	0	0	0	0	1079	1079	1079	1079	1079	1079	1079	1079	1079	1079
row:00154	Warfarin	0	0.00388282337241208	1.10465	0.00161812297734628	0	0	0	0	0	0	0	0	0	0	543	543	543	543	543	543	543	543	543	543
row:00155	Warfarin	0	0.00389826263022786	1.10465	0.00161812297734628	0	0	0	0	0	0	0	0	0	0	193	193	193	193	193	193	193	193	193	193
row:00156	Warfarin	0	0.00390365399194524	1.10465	0.00161812297734628	0	0	0	0	0	0	0	0	0	0	1275	1275	1275	1275	1275	1275	1275	1275	1275	1275
row:00157	Warfarin	0	0.00390929732386931	1.10465	0.00161812297734628	1	0	0	0	0	0	0	0	0	0	602	602	602	602	602	602	602	602	602	602
row:00158	Warfarin	0	0.00391824389444181	1.10465	0.00161812297734628	0	0	0	0	0	0	0	0	0	0	1187	1187	1187	1187	1187	1187	1187	1187	1187	1187
row:00159	Warfarin	0	0.0039187789877413	1.10465	0.00161812297734628	0	0	0	0	0	0	0	0	0	0	344	344	344	344	344	344	344	344	344	344
row:00160	Warfarin	0	0.00391947895406999	1.10465	0.00161812297734628	0	0	0	0	0	0	0	0	0	0	1246	1246	1246	1246	1246	1246	1246	1246	1246	1246
row:00161	Warfarin	0	0.00392043676394208	1.10465	0.00161812297734628	1	0	0	0	0	0	0	0	0	0	223	223	223	223	223	223	223	223	223	223
row:00162	Warfarin	0	0.00392066298830188	1.10465	0.00161812297734628	0	0	0	0	0	0	1	0	0	1	831	831	831	831	831	831	831	831	831	831
row:00163	Warfarin	0	0.00392105908685855	1.10465	0.00161812297734628	0	0	0	0	0	0	0	0	0	0	1279	1279	1279	1279	1279	1279	1279	1279	1279	1279
row:00164	Warfarin	0	0.0039254093174946	1.10465	0.00161812297734628	0	0	0	0	0	0	0	0	0	0	50	50	50	50	50	50	50	50	50	50
row:00165	Warfarin	0	0.0039254093174946	1.10465	0.00161812297734628	0	0	0	0	0	0	0	0	0	0	1260	1260	1260	1260	1260	1260	1260	1260	1260	1260
row:00166	Warfarin	0	0.00392775616029751	1.10465	0.00161812297734628	1	0	0	0	0	0	0	0	0	0	921	921	921	921	921	921	921	921	921	921
row:00167	Warfarin	0	0.00392948722580819	1.10465	0.00161812297734628	1	0	0	0	0	0	0	0	0	0	970	970	970	970	970	970	970	970	970	970
row:00168	Warfarin	0	0.00393424845156196	1.10465	0.00161812297734628	1	0	0	0	0	0	0	0	1	1	897	897	897	897	897	897	897	897	715	715
row:00169	Warfarin	0	0.0039375860797497	1.10465	0.00161812297734628	1	0	0	0	0	0	0	0	0	0	777	777	777	777	777	777	777	777	777	777
row:00170	Warfarin	0	0.00394274045619674	1.10465	0.00161812297734628	0	0	0	0	0	0	0	0	0	0	1059	1059	1059	1059	1059	1059	1059	1059	1059	1059
row:00171	Warfarin	0	0.00395164695099144	1.10465	0.00161812297734628	0	0	0	0	0	0	0	0	0	0	476	476	476	476	476	476	476	476	476	476
row:00172	Warfarin	0	0.00395459603489082	1.10465	0.00161812297734628	0	0	1	0	1	1	0	0	0	0	105	105	10	105	10	10	105	105	105	105
row:00173	Warfarin	0	0.0039573569656552	1.10465	0.00161812297734628	0	0	0	0	0	0	0	0	0	0	27	27	27	27	27	27	27	27	27	27
row:00174	Warfarin	0	0.00396580272705761	1.10465	0.00161812297734628	0	0	0	0	0	0	0	0	0	0	14	14	14	14	14	14	14	14	14	14
row:00175	Warfarin	0	0.00396791921534542	1.10465	0.00161812297734628	1	0	0	0	0	0	0	0	0	0	41	41	41	41	41	41	41	41	41	41
row:00176	Warfarin	0	0.00398135136994796	1.10465	0.00161812297734628	0	0	0	0	0	0	0	0	0	0	943	943	943	943	943	943	943	943	943	943
row:00177	Warfarin	0	0.00398346489888585	1.10465	0.00161812297734628	0	0	0	0	0	0	0	0	0	0	1274	1274	1274	1274	1274	1274	1274	1274	1274	1274
row:00178	Warfarin	0	0.0039925471346692	1.10465	0.00161812297734628	1	1	0	0	0	0	0	0	0	0	56	38	56	56	56	56	56	56	56	56
row:00179	Warfarin	0	0.00400471398725651	1.10465	0.00161812297734628	0	0	0	0	0	0	0	0	0	0	28	28	28	28	28	28	28	28	28	28
row:00180	Warfarin	0	0.00400668836971902	1.10465	0.00161812297734628	0	0	1	0	1	1	0	0	0	0	106	106	102	106	102	102	106	106	106	106
row:00181	Warfarin	0	0.00400689053146817	1.10465	0.00161812297734628	0	0	0	0	0	0	0	0	0	0	1247	1247	1247	1247	1247	1247	1247	1247	1247	1247
row:00182	Warfarin	0	0.00400881238185963	1.10465	0.00161812297734628	0	0	0	0	0	0	0	0	0	0	1258	1258	1258	1258	1258	1258	1258	1258	1258	1258
row:00183	Warfarin	0	0.00402028499022127	1.10465	0.00161812297734628	0	0	0	0	0	0	0	0	0	0	647	647	647	647	647	647	647	647	647	647
row:00184	Warfarin	0	0.00402397757921924	1.10465	0.00161812297734628	0	0	0	0	0	0	0	0	0	0	324	324	324	324	324	324	324	324	324	324
row:00185	Warfarin	0	0.00402432547460147	1.10465	0.00161812297734628	0	0	0	0	0	0	0	0	0	0	413	413	413	413	413	413	413	413	413	413
row:00186	Warfarin	0	0.0040291498958692	1.10465	0.00161812297734628	0	0	0	0	0	0	0	0	0	0	795	795	795	795	795	795	795	795	795	795
row:00187	Warfarin	0	0.00403980075115154	1.10465	0.00161812297734628	0	0	0	0	0	0	0	0	0	0	92	92	92	92	92	92	92	92	92	92
row:00188	Warfarin	0	0.00404153139603165	1.10465	0.00161812297734628	0	0	0	0	0	0	0	0	0	0	434	434	434	434	434	434	434	434	434	434
row:00189	Warfarin	0	0.00404714090804943	1.10465	0.00161812297734628	0	0	0	0	0	0	0	0	1	1	1265	1265	1265	1265	1265	1265	1265	1265	1166	1166
row:00190	Warfarin	0	0.00405432576777803	1.10465	0.00161812297734628	0	0	0	0	0	0	0	0	0	0	1262	1262	1262	1262	1262	1262	1262	1262	1262	1262
row:00191	Warfarin	0	0.00405763977599524	1.10465	0.00161812297734628	0	0	0	0	0	0	0	0	1	1	1252	1252	1252	1252	1252	1252	1252	1252	200	200
row:00192	Warfarin	0	0.0040696162839856	1.10465	0.00161812297734628	0	1	0	0	0	0	0	0	0	0	1261	865	1261	1261	1261	1261	1261	1261	1261	1261
row:00193	Warfarin	0	0.00408081490757971	1.10465	0.00161812297734628	0	0	0	0	0	0	0	0	0	0	1248	1248	1248	1248	1248	1248	1248	1248	1248	1248
row:00194	Warfarin	0	0.00408418963451125	1.10465	0.00161812297734628	0	0	0	0	0	0	0	0	0	0	613	613	613	613	613	613	613	613	613	613
row:00195	Warfarin	0	0.00409133068025426	1.10465	0.00161812297734628	1	0	0	1	1	1	1	0	0	1	930	930	930	930	930	930	930	930	930	930
row:00196	Warfarin	0	0.00410177581698087	1.10465	0.00161812297734628	0	0	0	0	0	0	0	0	0	0	258	258	258	258	258	258	258	258	258	258
row:00197	Warfarin	0	0.00410863460604177	1.10465	0.00161812297734628	0	0	0	0	0	0	0	0	0	0	117	117	117	117	117	117	117	117	117	117
row:00198	Warfarin	0	0.00411145568085551	1.10465	0.00161812297734628	0	0	0	0	0	0	0	0	0	0	559	559	559	559	559	559	559	559	559	559
row:00199	Warfarin	0	0.0041148025541851	1.10465	0.00161812297734628	0	0	0	0	0	0	0	0	0	0	1260	1260	1260	1260	1260	1260	1260	1260	1260	1260
row:00200	Warfarin	0	0.00411674704594963	1.10465	0.00161812297734628	0	1	0	0	0	0	0	0	0	0	1245	74	1245	1245	1245	1245	1245	1245	1245	1245
row:00201	Warfarin	0	0.00412138624121306	1.10465	0.00161812297734628	0	0	0	0	0	0	0	0	0	0	1266	1266	1266	1266	1266	1266	1266	1266	1266	1266
row:00202	Warfarin	0	0.00412250780920614	1.10465	0.00161812297734628	0	0	0	0	0	0	0	0	0	0	1260	1260	1260	1260	1260	1260	1260	1260	1260	1260
row:00203	Warfarin	0	0.00412312811675142	1.10465	0.00161812297734628	0	0	0	0	0	0	0	0	0	0	911	911	911	911	911	911	911	911	911	911
row:00204	Warfarin	0	0.00412631702845687	1.10465	0.00161812297734628	0	0	0	0	0	0	0	0	0	0	685	685	685	685	685	685	685	685	685	685
row:00205	Warfarin	0	0.00414634473134377	1.10465	0.00161812297734628	0	0	0	0	0	0	0	0	0	0	150	150	150	150	150	150	150	150	150	150
row:00206	Warfarin	0	0.0041471050769746	1.10465	0.00161812297734628	0	0	0	0	0	0	0	0	0	0	1169	1169	1169	1169	1169	1169	1169	1169	1169	1169
row:00207	Warfarin	0	0.0041506091728905	1.10465	0.00161812297734628	0	0	0	0	0	0	0	0	0	0	1272	1272	1272	1272	1272	1272	1272	1272	1272	1272
row:00208	Warfarin	0	0.00415111771189744	1.10465	0.00161812297734628	0	0	0	0	0	0	0	0	0	0	1211	1211	1211	1211	1211	1211	1211	1211	1211	1211
row:00209	Warfarin	0	0.00416843638732526	1.10465	0.00161812297734628	0	0	0	0	0	0	0	0	0	0	481	481	481	481	481	481	481	481	481	481
row:00210	Warfarin	0	0.0041712956246285	1.10465	0.00161812297734628	0	0	0	0	0	0	0	0	0	0	61	61	61	61	61	61	61	61	61	61
row:00211	Warfarin	0	0.00417654378913828	1.10465	0.00161812297734628	0	0	0	0	0	0	0	1	0	1	1261	1261	1261	1261	1261	1261	1261	471	1261	471
row:00212	Warfarin	0	0.00418092265920325	1.10465	0.00161812297734628	0	0	0	0	0	0	0	0	0	0	1267	1267	1267	1267	1267	1267	1267	1267	1267	1267
row:00213	Warfarin	0	0.00419342143237938	1.10465	0.00161812297734628	0	0	0	0	0	0	0	0	0	0	1247	1247	1247	1247	1247	1247	1247	1247	1247	1247
row:00214	Warfarin	0	0.00420711291095275	1.10465	0.00161812297734628	0	0	0	0	0	0	0	0	0	0	380	380	380	380	380	380	380	380	380	380
row:00215	Warfarin	0	0.00421145677434143	1.10465	0.00161812297734628	0	0	0	0	0	0	0	1	1	1	1253	1253	1253	1253	1253	1253	1253	318	318	318
row:00216	Warfarin	0	0.00422080922565733	1.10465	0.00161812297734628	0	0	0	0	0	0	0	0	0	0	1214	1214	1214	1214	1214	1214	1214	1214	1214	1214
row:00217	Warfarin	0	0.00422574468145628	1.10465	0.00161812297734628	0	0	0	0	0	0	0	0	0	0	95	95	95	95	95	95	95	95	95	95
row:00218	Warfarin	0	0.00423069626702999	1.10465	0.00161812297734628	1	0	1	0	1	1	1	0	0	1	785	785	759	785	759	759	775	785	785	775
row:00219	Warfarin	0	0.00423234923496191	1.10465	0.00161812297734628	0	0	0	0	0	0	0	0	0	0	1267	1267	1267	1267	1267	1267	1267	1267	1267	1267
row:00220	Warfarin	0	0.00423281474619102	1.10465	0.00161812297734628	0	0	0	0	0	0	0	0	1	1	1258	1258	1258	1258	1258	1258	1258	1258	191	191
row:00221	Warfarin	0	0.00423459544142726	1.10465	0.00161812297734628	0	1	0	0	0	0	0	0	0	0	1273	1131	1273	1273	1273	1273	1273	1273	1273	1273
row:00222	Warfarin	0	0.00423598344349903	1.10465	0.00161812297734628	0	0	0	0	0	0	0	0	0	0	1240	1240	1240	1240	1240	1240	1240	1240	1240	1240
row:00223	Warfarin	0	0.00424372643668949	1.10465	0.00161812297734628	0	0	0	0	0	0	0	0	0	0	8	8	8	8	8	8	8	8	8	8
row:00224	Warfarin	0	0.004249113416398	1.10465	0.00161812297734628	0	0	0	0	0	0	0	0	0	0	1262	1262	1262	1262	1262	1262	1262	1262	1262	1262
row:00225	Warfarin	0	0.00426023305870401	1.10465	0.00161812297734628	0	0	0	0	0	0	0	0	0	0	588	588	588	588	588	588	588	588	588	588
row:00226	Warfarin	0	0.00426531843277718	1.10465	0.00161812297734628	0	0	0	0	0	0	0	0	0	0	1245	1245	1245	1245	1245	1245	1245	1245	1245	1245
row:00227	Warfarin	0	0.00426621412144767	1.10465	0.00161812297734628	0	0	0	0	0	0	0	0	0	0	1255	1255	1255	1255	1255	1255	1255	1255	1255	1255
row:00228	Warfarin	0	0.00426855759555713	1.10465	0.00161812297734628	0	0	0	0	0	0	0	0	0	0	112	112	112	112	112	112	112	112	112	112
row:00229	Warfarin	0	0.00427154619496846	1.10465	0.00161812297734628	0	0	0	0	0	0	0	0	0	0	97	97	97	97	97	97	97	97	97	97
row:00230	Warfarin	0	0.00428554537299394	1.10465	0.00161812297734628	0	0	0	0	0	0	0	0	0	0	610	610	610	610	610	610	610	610	610	610
row:00231	Warfarin	0	0.00428846325323175	1.10465	0.00161812297734628	0	0	0	0	0	0	0	0	0	0	139	139	139	139	139	139	139	139	139	139
row:00232	Warfarin	0	0.00428987294881766	1.10465	0.00161812297734628	0	0	0	0	0	0	0	0	0	0	1275	1275	1275	1275	1275	1275	1275	1275	1275	1275
row:00233	Warfarin	0	0.00429327040002346	1.10465	0.00161812297734628	0	0	0	0	0	0	0	0	0	0	186	186	186	186	186	186	186	186	186	186
row:00234	Warfarin	0	0.00429345856177482	1.10465	0.00161812297734628	0	0	0	0	0	1	0	0	0	0	216	216	216	216	216	196	216	216	216	216
row:00235	Warfarin	0	0.00429724498802983	1.10465	0.00161812297734628	0	0	0	0	0	0	0	0	1	1	1264	1264	1264	1264	1264	1264	1264	1264	1241	1241
row:00236	Warfarin	0	0.00429898140541982	1.10465	0.00161812297734628	0	0	0	0	0	0	0	0	0	0	1254	1254	1254	1254	1254	1254	1254	1254	1254	1254
row:00237	Warfarin	0	0.00431497144901622	1.10465	0.00161812297734628	0	0	0	0	0	0	0	1	0	1	457	457	457	457	457	457	457	130	457	130
row:00238	Warfarin	0	0.00434336216287683	1.10465	0.00161812297734628	0	0	0	0	0	0	1	0	0	1	119	119	119	119	119	119	91	119	119	91
row:00239	Warfarin	0	0.00434788914171369	1.10465	0.00161812297734628	0	0	0	0	0	0	0	0	0	0	1253	1253	1253	1253	1253	1253	1253	1253	1253	1253
row:00240	Warfarin	0	0.00434788914171369	1.10465	0.00161812297734628	0	0	0	0	0	0	0	0	0	0	1253	1253	1253	1253	1253	1253	1253	1253	1253	1253
row:00241	Warfarin	0	0.004355391745102	1.10465	0.00161812297734628	0	0	0	0	0	0	0	0	0	0	1261	1261	1261	1261	1261	1261	1261	1261	1261	1261
row:00242	Warfarin	0	0.00435837865862751	1.10465	0.00161812297734628	1	0	0	0	0	0	0	0	0	0	1008	1008	1008	1008	1008	1008	1008	1008	1008	1008
row:00243	Warfarin	0	0.00436691891824506	1.10465	0.00161812297734628	0	0	0	0	0	0	0	0	0	0	1252	1252	1252	1252	1252	1252	1252	1252	1252	1252
row:00244	Warfarin	0	0.00436948354645814	1.10465	0.00161812297734628	0	0	0	0	0	0	0	0	0	0	492	492	492	492	492	492	492	492	492	492
row:00245	Warfarin	0	0.00437142456485452	1.10465	0.00161812297734628	0	0	0	0	0	0	0	0	0	0	1071	1071	1071	1071	1071	1071	1071	1071	1071	1071
row:00246	Warfarin	0	0.00439145466018538	1.10465	0.00161812297734628	0	0	0	0	0	0	0	0	0	0	1274	1274	1274	1274	1274	1274	1274	1274	1274	1274
row:00247	Warfarin	0	0.00439145466018538	1.10465	0.00161812297734628	0	0	0	0	0	0	0	0	0	0	98	98	98	98	98	98	98	98	98	98
row:00248	Warfarin	0	0.0043948657090302	1.10465	0.00161812297734628	1	0	0	0	0	0	0	0	0	0	663	663	663	663	663	663	663	663	663	663
row:00249	Warfarin	0	0.00439528967592356	1.10465	0.00161812297734628	0	0	0	0	0	0	0	0	0	0	1253	1253	1253	1253	1253	1253	1253	1253	1253	1253
row:00250	Warfarin	0	0.00441194629684841	1.10465	0.00161812297734628	1	0	0	0	0	0	0	0	0	0	620	620	620	620	620	620	620	620	620	620
row:00251	Warfarin	0	0.004425333399517	1.10465	0.00161812297734628	0	0	0	0	0	0	0	0	0	0	56	56	56	56	56	56	56	56	56	56
row:00252	Warfarin	0	0.00442804571431333	1.10465	0.00161812297734628	0	0	1	0	1	1	0	0	0	0	47	47	34	47	34	34	47	47	47	47
row:00253	Warfarin	0	0.00443053314227695	1.10465	0.00161812297734628	0	0	1	0	1	1	0	0	0	0	1264	1264	133	1264	133	133	1264	1264	1264	1264
row:00254	Warfarin	0	0.00443056888557987	1.10465	0.00161812297734628	0	0	0	0	0	0	0	0	1	1	1267	1267	1267	1267	1267	1267	1267	1267	340	340
row:00255	Warfarin	0	0.0044385590723095	1.10465	0.00161812297734628	0	0	0	0	0	0	0	0	0	0	1237	1237	1237	1237	1237	1237	1237	1237	1237	1237
row:00256	Warfarin	0	0.00443967102633044	1.10465	0.00161812297734628	0	0	0	0	0	0	0	0	0	0	1262	1262	1262	1262	1262	1262	1262	1262	1262	1262
row:00257	Warfarin	0	0.00446075506753064	1.10465	0.00161812297734628	0	0	0	0	0	0	0	1	0	1	976	976	976	976	976	976	976	975	976	975
row:00258	Warfarin	0	0.0044621855807692	1.10465	0.00161812297734628	0	0	0	0	0	0	0	0	0	0	833	833	833	833	833	833	833	833	833	833
row:00259	Warfarin	0	0.00446953077846241	1.10465	0.00161812297734628	0	0	0	0	0	0	0	0	0	0	1259	1259	1259	1259	1259	1259	1259	1259	1259	1259
row:00260	Warfarin	0	0.00447520106487742	1.10465	0.00161812297734628	1	0	0	0	0	0	0	0	0	0	922	922	922	922	922	922	922	922	922	922
row:00261	Warfarin	0	0.00447623510210943	1.10465	0.00161812297734628	0	0	0	0	0	0	0	0	0	0	1267	1267	1267	1267	1267	1267	1267	1267	1267	1267
row:00262	Warfarin	0	0.00448369294799709	1.10465	0.00161812297734628	0	0	0	0	0	0	0	0	0	0	672	672	672	672	672	672	672	672	672	672
row:00263	Warfarin	0	0.00448550571395976	1.10465	0.00161812297734628	0	0	0	0	0	0	0	0	1	1	1262	1262	1262	1262	1262	1262	1262	1262	909	909
row:00264	Warfarin	0	0.00448624014794911	1.10465	0.00161812297734628	0	0	0	0	0	0	0	0	0	0	174	174	174	174	174	174	174	174	174	174
row:00265	Warfarin	0	0.00448624014794911	1.10465	0.00161812297734628	0	0	0	0	0	0	0	0	0	0	362	362	362	362	362	362	362	362	362	362
row:00266	Warfarin	0	0.00448676562841488	1.10465	0.00161812297734628	0	0	0	0	0	0	0	0	0	0	927	927	927	927	927	927	927	927	927	927
row:00267	Warfarin	0	0.00448821394081397	1.10465	0.00161812297734628	1	1	0	0	0	0	0	0	0	0	9	6	9	9	9	9	9	9	9	9
row:00268	Warfarin	0	0.00449770037973942	1.10465	0.00161812297734628	0	0	0	0	0	0	0	0	0	0	14	14	14	14	14	14	14	14	14	14
row:00269	Warfarin	0	0.00449918855924973	1.10465	0.00161812297734628	0	0	0	0	0	0	0	0	1	1	1227	1227	1227	1227	1227	1227	1227	1227	517	517
row:00270	Warfarin	0	0.0045172827593603	1.10465	0.00161812297734628	0	0	0	0	0	0	0	0	0	0	1261	1261	1261	1261	1261	1261	1261	1261	1261	1261
row:00271	Warfarin	0	0.00451739678782567	1.10465	0.00161812297734628	0	0	0	0	0	0	0	0	0	0	420	420	420	420	420	420	420	420	420	420
row:00272	Warfarin	0	0.00451759965260121	1.10465	0.00161812297734628	0	0	0	0	0	0	0	0	0	0	712	712	712	712	712	712	712	712	712	712
row:00273	Warfarin	0	0.0045221961435059	1.10465	0.00161812297734628	0	0	0	0	0	0	0	0	0	0	1249	1249	1249	1249	1249	1249	1249	1249	1249	1249
row:00274	Warfarin	0	0.00453167507740126	1.10465	0.00161812297734628	0	0	0	0	0	0	0	0	0	0	559	559	559	559	559	559	559	559	559	559
row:00275	Warfarin	0	0.00453755147625601	1.10465	0.00161812297734628	1	0	0	1	1	1	1	0	0	1	332	332	332	332	332	332	332	332	332	332
row:00276	Warfarin	0	0.00454027456844459	1.10465	0.00161812297734628	0	0	0	0	0	0	0	0	0	0	33	33	33	33	33	33	33	33	33	33
row:00277	Warfarin	0	0.00454167698322672	1.10465	0.00161812297734628	0	0	0	0	0	0	0	0	0	0	1262	1262	1262	1262	1262	1262	1262	1262	1262	1262
row:00278	Warfarin	0	0.00454431647288374	1.10465	0.00161812297734628	0	0	0	0	0	0	0	0	0	0	1263	1263	1263	1263	1263	1263	1263	1263	1263	1263
row:00279	Warfarin	0	0.00454525047678355	1.10465	0.00161812297734628	1	0	0	0	0	0	0	0	0	0	1078	1078	1078	1078	1078	1078	1078	1078	1078	1078
row:00280	Warfarin	0	0.00455267480123722	1.10465	0.00161812297734628	0	0	0	0	0	0	0	0	0	0	1223	1223	1223	1223	1223	1223	1223	1223	1223	1223
row:00281	Warfarin	0	0.00455547182777806	1.10465	0.00161812297734628	0	0	0	0	0	0	0	0	0	0	76	76	76	76	76	76	76	76	76	76
row:00282	Warfarin	0	0.00455650725972546	1.10465	0.00161812297734628	1	0	0	0	0	0	0	0	0	0	54	54	54	54	54	54	54	54	54	54
row:00283	Warfarin	0	0.00456727460257948	1.10465	0.00161812297734628	1	0	0	0	0	0	0	0	0	0	964	964	964	964	964	964	964	964	964	964
row:00284	Warfarin	0	0.00456744223403633	1.10465	0.00161812297734628	0	0	0	0	0	0	0	0	0	0	1260	1260	1260	1260	1260	1260	1260	1260	1260	1260
row:00285	Warfarin	0	0.00456750019270558	1.10465	0.00161812297734628	0	0	0	0	0	0	0	0	0	0	1273	1273	1273	1273	1273	1273	1273	1273	1273	1273
row:00286	Warfarin	0	0.00457104735655915	1.10465	0.00161812297734628	1	0	0	0	0	0	0	0	0	0	507	507	507	507	507	507	507	507	507	507
row:00287	Warfarin	0	0.0045821764695717	1.10465	0.00161812297734628	1	0	1	0	1	1	0	0	0	0	1077	1077	984	1077	984	984	1077	1077	1077	1077
row:00288	Warfarin	0	0.00459161015421383	1.10465	0.00161812297734628	0	0	0	0	0	0	0	0	0	0	1239	1239	1239	1239	1239	1239	1239	1239	1239	1239
row:00289	Warfarin	0	0.00459323578358646	1.10465	0.00161812297734628	0	0	0	0	0	0	0	0	0	0	243	243	243	243	243	243	243	243	243	243
row:00290	Warfarin	0	0.00460671511751176	1.10465	0.00161812297734628	0	0	0	0	0	0	0	0	0	0	942	942	942	942	942	942	942	942	942	942
row:00291	Warfarin	0	0.00460726880528155	1.10465	0.00161812297734628	0	0	0	0	0	0	0	0	0	0	1278	1278	1278	1278	1278	1278	1278	1278	1278	1278
row:00292	Warfarin	0	0.00460877839565634	1.10465	0.00161812297734628	0	0	0	0	0	0	0	0	0	0	1247	1247	1247	1247	1247	1247	1247	1247	1247	1247
row:00293	Warfarin	0	0.00461108376342617	1.10465	0.00161812297734628	0	0	0	0	0	0	0	0	0	0	1038	1038	1038	1038	1038	1038	1038	1038	1038	1038
row:00294	Warfarin	0	0.00461309549337352	1.10465	0.00161812297734628	0	0	0	0	0	0	0	0	0	0	33	33	33	33	33	33	33	33	33	33
row:00295	Warfarin	0	0.00461403532953196	1.10465	0.00161812297734628	0	0	0	0	0	0	0	0	0	0	1233	1233	1233	1233	1233	1233	1233	1233	1233	1233
row:00296	Warfarin	0	0.00461488336115751	1.10465	0.00161812297734628	0	0	0	0	0	0	0	0	0	0	1248	1248	1248	1248	1248	1248	1248	1248	1248	1248
row:00297	Warfarin	0	0.0046222238990812	1.10465	0.00161812297734628	0	0	0	0	0	0	0	0	0	0	1236	1236	1236	1236	1236	1236	1236	1236	1236	1236
row:00298	Warfarin	0	0.00462661243579269	1.10465	0.00161812297734628	0	1	1	0	1	1	0	0	0	0	1154	561	387	1154	387	387	1154	1154	1154	1154
row:00299	Warfarin	0	0.00463077475582066	1.10465	0.00161812297734628	0	0	0	0	0	0	1	0	0	1	585	585	585	585	585	585	585	585	585	585
row:00300	Warfarin	0	0.00463310272308015	1.10465	0.00161812297734628	0	0	0	0	0	0	0	0	0	0	1258	1258	1258	1258	1258	1258	1258	1258	1258	1258
row:00301	Warfarin	0	0.00463475202862498	1.10465	0.00161812297734628	1	1	0	0	0	0	0	0	0	0	408	403	408	408	408	408	408	408	408	408
row:00302	Warfarin	0	0.00463563848832224	1.10465	0.00161812297734628	0	0	0	0	0	0	0	0	0	0	1240	1240	1240	1240	1240	1240	1240	1240	1240	1240
row:00303	Warfarin	0	0.00464267377109299	1.10465	0.00161812297734628	0	0	0	0	0	0	0	0	0	0	910	910	910	910	910	910	910	910	910	910
row:00304	Warfarin	0	0.00464302214150097	1.10465	0.00161812297734628	0	0	1	0	1	1	0	0	0	0	1262	1262	65	1262	65	65	1262	1262	1262	1262
row:00305	Warfarin	0	0.00465336400570755	1.10465	0.00161812297734628	1	0	0	0	0	0	0	0	0	0	53	53	53	53	53	53	53	53	53	53
row:00306	Warfarin	0	0.004671983995081	1.10465	0.00161812297734628	0	0	0	0	0	0	0	0	0	0	1216	1216	1216	1216	1216	1216	1216	1216	1216	1216
row:00307	Warfarin	0	0.00469237391962182	1.10465	0.00161812297734628	0	0	0	0	0	0	0	1	0	1	194	194	194	194	194	194	194	185	194	185
row:00308	Warfarin	0	0.00469618600021023	1.10465	0.00161812297734628	0	0	0	0	0	0	0	0	0	0	1232	1232	1232	1232	1232	1232	1232	1232	1232	1232
row:00309	Warfarin	0	0.00470043947410328	1.10465	0.00161812297734628	0	0	0	0	0	0	0	0	0	0	1240	1240	1240	1240	1240	1240	1240	1240	1240	1240
row:00310	Warfarin	0	0.00470096073833328	1.10465	0.00161812297734628	0	0	0	0	0	0	0	0	0	0	1268	1268	1268	1268	1268	1268	1268	1268	1268	1268
row:00311	Warfarin	0	0.00470186712002676	1.10465	0.00161812297734628	1	0	0	0	0	0	0	1	1	1	1080	1080	1080	1080	1080	1080	1080	499	103	103
row:00312	Warfarin	0	0.00470418919711679	1.10465	0.00161812297734628	0	0	0	0	0	0	0	0	0	0	1256	1256	1256	1256	1256	1256	1256	1256	1256	1256
row:00313	Warfarin	0	0.00470985396518241	1.10465	0.00161812297734628	0	0	0	0	0	0	0	0	0	0	966	966	966	966	966	966	966	966	966	966
row:00314	Warfarin	0	0.00471720483737684	1.10465	0.00161812297734628	0	0	0	0	0	0	0	0	0	0	1276	1276	1276	1276	1276	1276	1276	1276	1276	1276
row:00315	Warfarin	0	0.00471893623564611	1.10465	0.00161812297734628	0	0	0	0	0	0	0	0	0	0	177	177	177	177	177	177	177	177	177	177
row:00316	Warfarin	0	0.00471957974166243	1.10465	0.00161812297734628	0	0	0	0	0	0	0	1	0	1	623	623	623	623	623	623	623	356	623	356
row:00317	Warfarin	0	0.00472045570983881	1.10465	0.00161812297734628	1	0	0	0	0	0	0	0	0	0	251	251	251	251	251	251	251	251	251	251
row:00318	Warfarin	0	0.00472890910773945	1.10465	0.00161812297734628	0	0	0	0	0	0	0	0	0	0	1254	1254	1254	1254	1254	1254	1254	1254	1254	1254
row:00319	Warfarin	0	0.00472896910561269	1.10465	0.00161812297734628	0	0	0	0	0	0	0	0	0	0	1264	1264	1264	1264	1264	1264	1264	1264	1264	1264
row:00320	Warfarin	0	0.00473515262134253	1.10465	0.00161812297734628	0	0	0	0	0	0	0	0	1	1	543	543	543	543	543	543	543	543	514	514
row:00321	Warfarin	0	0.00475237573844394	1.10465	0.00161812297734628	0	0	0	0	0	0	0	0	0	0	1264	1264	1264	1264	1264	1264	1264	1264	1264	1264
row:00322	Warfarin	0	0.00475471652975642	1.10465	0.00161812297734628	0	0	0	0	0	0	0	0	0	0	1247	1247	1247	1247	1247	1247	1247	1247	1247	1247
row:00323	Warfarin	0	0.00475739403869602	1.10465	0.00161812297734628	0	0	0	0	0	0	0	0	0	0	518	518	518	518	518	518	518	518	518	518
row:00324	Warfarin	0	0.00476877417634922	1.10465	0.00161812297734628	1	0	0	0	0	0	0	0	1	1	1017	1017	1017	1017	1017	1017	1017	1017	6	6
row:00325	Warfarin	0	0.00477615890560999	1.10465	0.00161812297734628	1	1	0	0	0	0	0	0	0	0	370	362	370	370	370	370	370	370	370	370
row:00326	Warfarin	0	0.0047821475255921	1.10465	0.00161812297734628	0	0	0	0	0	0	1	1	1	1	1079	1079	1079	1079	1079	1079	1008	1006	1006	1006
row:00327	Warfarin	0	0.00478323134613963	1.10465	0.00161812297734628	0	0	0	0	0	0	0	0	0	0	483	483	483	483	483	483	483	483	483	483
row:00328	Warfarin	0	0.00478551678243699	1.10465	0.00161812297734628	0	0	1	0	1	1	0	0	0	0	1240	1240	1183	1240	1183	1183	1240	1240	1240	1240
row:00329	Warfarin	0	0.00479655143155959	1.10465	0.00161812297734628	0	0	0	0	0	0	0	0	0	0	774	774	774	774	774	774	774	774	774	774
row:00330	Warfarin	0	0.00480445815093124	1.10465	0.00161812297734628	0	0	0	0	0	0	0	0	0	0	1257	1257	1257	1257	1257	1257	1257	1257	1257	1257
row:00331	Warfarin	0	0.00480747588531805	1.10465	0.00161812297734628	0	0	0	0	0	0	0	1	0	1	542	542	542	542	542	542	542	445	542	445
row:00332	Warfarin	0	0.00481226849607056	1.10465	0.00161812297734628	1	0	0	0	0	0	0	0	0	0	154	154	154	154	154	154	154	154	154	154
row:00333	Warfarin	0	0.00481636778965058	1.10465	0.00161812297734628	0	0	0	0	0	0	0	0	0	0	697	697	697	697	697	697	697	697	697	697
row:00334	Warfarin	0	0.00481766165616278	1.10465	0.00161812297734628	0	0	0	1	1	1	1	0	0	1	22	22	22	22	22	22	22	22	22	22
row:00335	Warfarin	0	0.00482385227591586	1.10465	0.00161812297734628	0	0	0	0	0	0	0	0	0	0	1251	1251	1251	1251	1251	1251	1251	1251	1251	1251
row:00336	Warfarin	0	0.00482477700032346	1.10465	0.00161812297734628	0	0	0	0	0	0	0	0	0	0	1252	1252	1252	1252	1252	1252	1252	1252	1252	1252
row:00337	Warfarin	0	0.00482933579791282	1.10465	0.00161812297734628	0	0	0	0	0	0	0	0	0	0	1230	1230	1230	1230	1230	1230	1230	1230	1230	1230
row:00338	Warfarin	0	0.00483405577313789	1.10465	0.00161812297734628	0	0	0	0	0	0	0	0	0	0	1244	1244	1244	1244	1244	1244	1244	1244	1244	1244
row:00339	Warfarin	0	0.00483499924956814	1.10465	0.00161812297734628	0	0	0	0	0	0	0	0	0	0	1252	1252	1252	1252	1252	1252	1252	1252	1252	1252
row:00340	Warfarin	0	0.0048375967452497	1.10465	0.00161812297734628	0	0	0	0	0	0	0	0	0	0	1198	1198	1198	1198	1198	1198	1198	1198	1198	1198
row:00341	Warfarin	0	0.00484937790354698	1.10465	0.00161812297734628	0	0	0	0	0	0	0	0	0	0	111	111	111	111	111	111	111	111	111	111
row:00342	Warfarin	0	0.00486253698600136	1.10465	0.00161812297734628	0	0	0	0	0	0	0	0	0	0	141	141	141	141	141	141	141	141	141	141
row:00343	Warfarin	0	0.00487225763515647	1.10465	0.00161812297734628	0	0	0	0	0	0	0	0	0	0	1262	1262	1262	1262	1262	1262	1262	1262	1262	1262
row:00344	Warfarin	0	0.00487508149973106	1.10465	0.00161812297734628	0	0	0	0	0	0	0	0	0	0	457	457	457	457	457	457	457	457	457	457
row:00345	Warfarin	0	0.0048814521160875	1.10465	0.00161812297734628	0	0	0	0	0	0	0	0	0	0	1237	1237	1237	1237	1237	1237	1237	1237	1237	1237
row:00346	Warfarin	0	0.00488846055697895	1.10465	0.00161812297734628	1	1	0	0	0	0	0	0	0	0	331	301	331	331	331	331	331	331	331	331
row:00347	Warfarin	0	0.0048893555847808	1.10465	0.00161812297734628	0	0	0	0	0	0	0	0	0	0	950	950	950	950	950	950	950	950	950	950
row:00348	Warfarin	0	0.00489585520781491	1.10465	0.00161812297734628	0	0	0	0	0	0	0	0	0	0	1276	1276	1276	1276	1276	1276	1276	1276	1276	1276
row:00349	Warfarin	0	0.00489789160242646	1.10465	0.00161812297734628	0	0	0	0	0	0	0	0	0	0	73	73	73	73	73	73	73	73	73	73
row:00350	Warfarin	0	0.00489984890193237	1.10465	0.00161812297734628	0	1	0	0	0	0	0	0	0	0	1278	166	1278	1278	1278	1278	1278	1278	1278	1278
row:00351	Warfarin	0	0.00490167770597471	1.10465	0.00161812297734628	0	0	0	0	0	0	0	0	0	0	26	26	26	26	26	26	26	26	26	26
row:00352	Warfarin	0	0.00490254484240542	1.10465	0.00161812297734628	1	0	0	0	0	0	0	0	0	0	31	31	31	31	31	31	31	31	31	31
row:00353	Warfarin	0	0.00490863832665432	1.10465	0.00161812297734628	0	0	0	0	0	0	0	0	0	0	1233	1233	1233	1233	1233	1233	1233	1233	1233	1233
row:00354	Warfarin	0	0.004911039924074	1.10465	0.00161812297734628	0	0	0	0	0	0	0	0	0	0	510	510	510	510	510	510	510	510	510	510
row:00355	Warfarin	0	0.00491394829955985	1.10465	0.00161812297734628	0	0	0	0	0	0	0	0	0	0	679	679	679	679	679	679	679	679	679	679
row:00356	Warfarin	0	0.00491429089911643	1.10465	0.00161812297734628	0	0	0	0	0	0	0	0	0	0	231	231	231	231	231	231	231	231	231	231
row:00357	Warfarin	0	0.00491606016710066	1.10465	0.00161812297734628	1	0	0	0	0	0	0	0	0	0	856	856	856	856	856	856	856	856	856	856
row:00358	Warfarin	0	0.00491847814399052	1.10465	0.00161812297734628	0	0	0	0	0	0	0	0	0	0	410	410	410	410	410	410	410	410	410	410
row:00359	Warfarin	0	0.00492841679953261	1.10465	0.00161812297734628	1	0	0	0	0	0	0	0	0	0	57	57	57	57	57	57	57	57	57	57
row:00360	Warfarin	0	0.00493582222154518	1.10465	0.00161812297734628	1	1	0	0	0	0	0	0	0	0	551	548	551	551	551	551	551	551	551	551
row:00361	Warfarin	0	0.00494460248939959	1.10465	0.00161812297734628	0	0	0	0	0	0	0	0	0	0	1266	1266	1266	1266	1266	1266	1266	1266	1266	1266
row:00362	Warfarin	0	0.00496593859796485	1.10465	0.00161812297734628	0	0	0	0	0	0	1	0	0	1	84	84	84	84	84	84	77	84	84	77
row:00363	Warfarin	0	0.00496955150774124	1.10465	0.00161812297734628	1	0	0	0	0	0	0	0	0	0	468	468	468	468	468	468	468	468	468	468
row:00364	Warfarin	0	0.00497027295709883	1.10465	0.00161812297734628	0	0	0	0	0	0	0	0	1	1	1251	1251	1251	1251	1251	1251	1251	1251	857	857
row:00365	Warfarin	0	0.00499140192559487	1.10465	0.00161812297734628	1	0	0	0	0	0	0	0	0	0	8	8	8	8	8	8	8	8	8	8
row:00366	Warfarin	0	0.00499200240286603	1.10465	0.00161812297734628	0	0	0	0	0	0	0	0	1	1	119	119	119	119	119	119	119	119	12	12
row:00367	Warfarin	0	0.00499302529944403	1.10465	0.00161812297734628	0	0	0	0	0	0	0	0	0	0	550	550	550	550	550	550	550	550	550	550
row:00368	Warfarin	0	0.00499518972363797	1.10465	0.00161812297734628	0	0	0	0	0	0	0	0	0	0	1258	1258	1258	1258	1258	1258	1258	1258	1258	1258
row:00369	Warfarin	0	0.00499541845493248	1.10465	0.00161812297734628	0	0	0	0	0	0	0	0	0	0	1161	1161	1161	1161	1161	1161	1161	1161	1161	1161
row:00370	Warfarin	0	0.0049968009695857	1.10465	0.00161812297734628	0	0	1	0	1	1	0	0	0	0	1273	1273	201	1273	201	201	1273	1273	1273	1273
row:00371	Warfarin	0	0.0050093616207429	1.10465	0.00161812297734628	0	0	0	0	0	0	0	1	0	1	691	691	691	691	691	691	691	691	691	691
row:00372	Warfarin	0	0.0050115568802202	1.10465	0.00161812297734628	0	0	0	0	0	0	0	0	0	0	1268	1268	1268	1268	1268	1268	1268	1268	1268	1268
row:00373	Warfarin	0	0.00501715351003031	1.10465	0.00161812297734628	0	0	0	0	0	0	0	0	1	1	1237	1237	1237	1237	1237	1237	1237	1237	1200	1200
row:00374	Warfarin	0	0.00501840317038315	1.10465	0.00161812297734628	0	0	0	0	0	0	0	0	0	0	127	127	127	127	127	127	127	127	127	127
row:00375	Warfarin	0	0.00502852686886768	1.10465	0.00161812297734628	0	0	0	0	0	0	0	0	0	0	1263	1263	1263	1263	1263	1263	1263	1263	1263	1263
row:00376	Warfarin	0	0.00503062509514204	1.10465	0.00161812297734628	0	0	0	0	0	0	0	0	0	0	138	138	138	138	138	138	138	138	138	138
row:00377	Warfarin	0	0.00503652340781987	1.10465	0.00161812297734628	0	0	0	0	0	0	0	1	1	1	1272	1272	1272	1272	1272	1272	1272	527	527	527
row:00378	Warfarin	0	0.00504010116928127	1.10465	0.00161812297734628	0	0	0	0	0	0	0	0	0	0	1217	1217	1217	1217	1217	1217	1217	1217	1217	1217
row:00379	Warfarin	0	0.00504045544319972	1.10465	0.00161812297734628	0	0	0	0	0	0	0	0	1	1	1222	1222	1222	1222	1222	1222	1222	1222	172	172
row:00380	Warfarin	0	0.00505625421020517	1.10465	0.00161812297734628	0	0	0	0	0	0	0	0	0	0	1239	1239	1239	1239	1239	1239	1239	1239	1239	1239
row:00381	Warfarin	0	0.00506380654990052	1.10465	0.00161812297734628	0	0	1	0	1	1	0	0	0	0	1232	1232	899	1232	899	899	1232	1232	1232	1232
row:00382	Warfarin	0	0.00506724189761928	1.10465	0.00161812297734628	1	0	0	0	0	0	0	0	0	0	29	29	29	29	29	29	29	29	29	29
row:00383	Warfarin	0	0.00507067574946884	1.10465	0.00161812297734628	1	1	0	0	0	0	0	0	0	0	834	705	834	834	834	834	834	834	834	834
row:00384	Warfarin	0	0.00508045084384701	1.10465	0.00161812297734628	0	0	0	0	0	0	0	0	0	0	15	15	15	15	15	15	15	15	15	15
row:00385	Warfarin	0	0.00508256006608576	1.10465	0.00161812297734628	0	1	0	0	0	0	0	0	0	0	1258	794	1258	1258	1258	1258	1258	1258	1258	1258
row:00386	Warfarin	0	0.00508487070752745	1.10465	0.00161812297734628	0	0	0	0	0	0	0	0	0	0	433	433	433	433	433	433	433	433	433	433
row:00387	Warfarin	0	0.00508525631097672	1.10465	0.00161812297734628	0	0	0	0	0	0	0	0	0	0	61	61	61	61	61	61	61	61	61	61
row:00388	Warfarin	0	0.00508621523186638	1.10465	0.00161812297734628	0	0	0	0	0	0	0	0	0	0	1244	1244	1244	1244	1244	1244	1244	1244	1244	1244
row:00389	Warfarin	0	0.00508874734142303	1.10465	0.00161812297734628	0	0	0	0	0	0	0	0	0	0	502	502	502	502	502	502	502	502	502	502
row:00390	Warfarin	0	0.00509076143886038	1.10465	0.00161812297734628	0	0	0	0	0	0	0	0	0	0	1226	1226	1226	1226	1226	1226	1226	1226	1226	1226
row:00391	Warfarin	0	0.00510495834746785	1.10465	0.00161812297734628	0	0	0	0	0	0	0	0	0	0	1268	1268	1268	1268	1268	1268	1268	1268	1268	1268
row:00392	Warfarin	0	0.00510763346428135	1.10465	0.00161812297734628	0	0	0	0	0	0	0	0	0	0	1234	1234	1234	1234	1234	1234	1234	1234	1234	1234
row:00393	Warfarin	0	0.00510953020196055	1.10465	0.00161812297734628	0	0	0	0	0	0	0	0	0	0	1272	1272	1272	1272	1272	1272	1272	1272	1272	1272
row:00394	NOAC	1	0.0051137549057414	1.10465	1	0	0	1	0	1	1	0	0	0	0	1240	1240	870	1240	870	870	1240	1240	1240	1240
row:00395	Warfarin	0	0.0051198490647816	1.10465	0.00161812297734628	0	0	0	0	0	0	0	0	0	0	729	729	729	729	729	729	729	729	729	729
row:00396	Warfarin	0	0.00512458014598189	1.10465	0.00161812297734628	0	0	1	0	1	1	0	0	0	0	1240	1240	466	1240	466	466	1240	1240	1240	1240
row:00397	Warfarin	0	0.0051304576689454	1.10465	0.00161812297734628	0	0	0	0	0	0	0	0	0	0	511	511	511	511	511	511	511	511	511	511
row:00398	Warfarin	0	0.0051318245467946	1.10465	0.00161812297734628	0	0	0	0	0	0	0	0	0	0	132	132	132	132	132	132	132	132	132	132
row:00399	Warfarin	0	0.00514262044815626	1.10465	0.00161812297734628	0	0	0	0	0	0	0	0	0	0	1261	1261	1261	1261	1261	1261	1261	1261	1261	1261
row:00400	Warfarin	0	0.00514475794606099	1.10465	0.00161812297734628	0	0	0	0	0	0	0	0	0	0	1239	1239	1239	1239	1239	1239	1239	1239	1239	1239
row:00401	Warfarin	0	0.00514739330380437	1.10465	0.00161812297734628	0	0	0	0	0	0	0	0	0	0	238	238	238	238	238	238	238	238	238	238
row:00402	Warfarin	0	0.00516610035168775	1.10465	0.00161812297734628	0	1	0	0	0	0	0	1	0	1	279	5	279	279	279	279	279	208	279	208
row:00403	Warfarin	0	0.00516865159377162	1.10465	0.00161812297734628	0	0	0	0	0	0	0	0	0	0	1275	1275	1275	1275	1275	1275	1275	1275	1275	1275
row:00404	Warfarin	0	0.00517366694223309	1.10465	0.00161812297734628	0	0	0	0	0	0	0	0	0	0	1275	1275	1275	1275	1275	1275	1275	1275	1275	1275
row:00405	Warfarin	0	0.00517466702062665	1.10465	0.00161812297734628	0	0	0	0	0	0	0	0	0	0	1240	1240	1240	1240	1240	1240	1240	1240	1240	1240
row:00406	Warfarin	0	0.00517578948217898	1.10465	0.00161812297734628	0	0	0	0	0	0	0	0	0	0	1227	1227	1227	1227	1227	1227	1227	1227	1227	1227
row:00407	Warfarin	0	0.00518361726018944	1.10465	0.00161812297734628	0	0	0	0	0	0	0	0	0	0	947	947	947	947	947	947	947	947	947	947
row:00408	Warfarin	0	0.0051836661674794	1.10465	0.00161812297734628	0	0	0	0	0	0	0	0	0	0	1275	1275	1275	1275	1275	1275	1275	1275	1275	1275
row:00409	Warfarin	0	0.00518503057249243	1.10465	0.00161812297734628	0	0	0	0	0	0	0	0	0	0	1212	1212	1212	1212	1212	1212	1212	1212	1212	1212
row:00410	Warfarin	0	0.00518603588383528	1.10465	0.00161812297734628	0	0	0	0	0	0	0	0	0	0	795	795	795	795	795	795	795	795	795	795
row:00411	Warfarin	0	0.00519084602417684	1.10465	0.00161812297734628	0	0	0	0	0	0	0	0	0	0	499	499	499	499	499	499	499	499	499	499
row:00412	Warfarin	0	0.00520019307126663	1.10465	0.00161812297734628	1	0	0	1	1	1	1	0	0	1	229	229	229	206	206	206	206	229	229	206
row:00413	Warfarin	0	0.00520330333469509	1.10465	0.00161812297734628	1	0	0	0	0	0	0	0	0	0	560	560	560	560	560	560	560	560	560	560
row:00414	Warfarin	0	0.00520475631937522	1.10465	0.00161812297734628	0	0	0	0	0	0	0	0	0	0	297	297	297	297	297	297	297	297	297	297
row:00415	Warfarin	0	0.00520577992273701	1.10465	0.00161812297734628	0	0	0	0	0	0	0	0	0	0	176	176	176	176	176	176	176	176	176	176
row:00416	Warfarin	0	0.00520728336504637	1.10465	0.00161812297734628	0	0	0	0	0	0	0	0	0	0	1272	1272	1272	1272	1272	1272	1272	1272	1272	1272
row:00417	Warfarin	0	0.00521627759405038	1.10465	0.00161812297734628	0	0	0	0	0	0	0	0	0	0	103	103	103	103	103	103	103	103	103	103
row:00418	Warfarin	0	0.00521677365076545	1.10465	0.00161812297734628	1	0	0	0	0	0	0	0	0	0	911	911	911	911	911	911	911	911	911	911
row:00419	Warfarin	0	0.00522160595211887	1.10465	0.00161812297734628	0	0	0	0	0	0	0	0	0	0	15	15	15	15	15	15	15	15	15	15
row:00420	Warfarin	0	0.00522169160231487	1.10465	0.00161812297734628	0	0	0	0	0	0	0	0	0	0	1247	1247	1247	1247	1247	1247	1247	1247	1247	1247
row:00421	Warfarin	0	0.00522169509800038	1.10465	0.00161812297734628	0	0	0	0	0	0	0	0	0	0	583	583	583	583	583	583	583	583	583	583
row:00422	Warfarin	0	0.00522537706762693	1.10465	0.00161812297734628	0	0	1	0	1	1	0	0	0	0	1056	1056	102	1056	102	102	1056	1056	1056	1056
row:00423	Warfarin	0	0.00522770627900333	1.10465	0.00161812297734628	0	0	0	0	0	0	0	0	0	0	1233	1233	1233	1233	1233	1233	1233	1233	1233	1233
row:00424	Warfarin	0	0.00523803398391306	1.10465	0.00161812297734628	0	0	0	0	0	0	0	0	0	0	1252	1252	1252	1252	1252	1252	1252	1252	1252	1252
row:00425	Warfarin	0	0.00523829253032679	1.10465	0.00161812297734628	0	0	0	0	0	0	0	0	0	0	48	48	48	48	48	48	48	48	48	48
row:00426	Warfarin	0	0.0052386912186129	1.10465	0.00161812297734628	0	0	0	0	0	0	0	1	0	1	1246	1246	1246	1246	1246	1246	1246	1071	1246	1071
row:00427	Warfarin	0	0.00523902129880839	1.10465	0.00161812297734628	0	0	0	1	1	1	1	0	0	1	431	431	431	307	307	307	307	431	431	307
row:00428	Warfarin	0	0.00525505926903339	1.10465	0.00161812297734628	0	0	0	0	0	0	0	0	0	0	14	14	14	14	14	14	14	14	14	14
row:00429	Warfarin	0	0.00527042646814723	1.10465	0.00161812297734628	0	0	0	0	0	0	0	0	0	0	125	125	125	125	125	125	125	125	125	125
row:00430	Warfarin	0	0.00527065967972705	1.10465	0.00161812297734628	0	0	0	0	0	0	0	0	0	0	155	155	155	155	155	155	155	155	155	155
row:00431	Warfarin	0	0.00527212095460389	1.10465	0.00161812297734628	0	1	0	0	0	0	0	0	0	0	438	361	438	438	438	438	438	438	438	438
row:00432	Warfarin	0	0.00527342415203256	1.10465	0.00161812297734628	0	0	0	0	0	0	0	0	0	0	1230	1230	1230	1230	1230	1230	1230	1230	1230	1230
row:00433	Warfarin	0	0.00527596373501209	1.10465	0.00161812297734628	0	0	0	0	0	0	0	0	0	0	1274	1274	1274	1274	1274	1274	1274	1274	1274	1274
row:00434	Warfarin	0	0.00527920215424351	1.10465	0.00161812297734628	0	0	1	0	1	1	0	0	0	0	1205	1205	321	1205	321	321	1205	1205	1205	1205
row:00435	Warfarin	0	0.00529069911815088	1.10465	0.00161812297734628	0	0	1	0	1	1	0	0	0	0	1225	1225	40	1225	40	40	1225	1225	1225	1225
row:00436	Warfarin	0	0.00529080505386394	1.10465	0.00161812297734628	0	0	0	0	0	0	0	0	0	0	1272	1272	1272	1272	1272	1272	1272	1272	1272	1272
row:00437	Warfarin	0	0.00529858099945507	1.10465	0.00161812297734628	0	0	0	0	0	0	0	0	0	0	285	285	285	285	285	285	285	285	285	285
row:00438	Warfarin	0	0.00530101027233199	1.10465	0.00161812297734628	0	0	0	0	0	0	0	0	0	0	1233	1233	1233	1233	1233	1233	1233	1233	1233	1233
row:00439	Warfarin	0	0.00530970892149098	1.10465	0.00161812297734628	0	0	0	0	0	0	0	0	0	0	1218	1218	1218	1218	1218	1218	1218	1218	1218	1218
row:00440	Warfarin	0	0.00531241744975097	1.10465	0.00161812297734628	0	0	0	0	0	0	0	0	0	0	1267	1267	1267	1267	1267	1267	1267	1267	1267	1267
row:00441	Warfarin	0	0.0053175726302203	1.10465	0.00161812297734628	0	0	0	0	0	0	0	0	0	0	377	377	377	377	377	377	377	377	377	377
row:00442	Warfarin	0	0.00532207902026354	1.10465	0.00161812297734628	0	0	0	0	0	0	0	0	0	0	1275	1275	1275	1275	1275	1275	1275	1275	1275	1275
row:00443	Warfarin	0	0.00532643377561176	1.10465	0.00161812297734628	0	0	0	0	0	0	0	0	0	0	1262	1262	1262	1262	1262	1262	1262	1262	1262	1262
row:00444	Warfarin	0	0.00532784136373422	1.10465	0.00161812297734628	0	0	0	0	0	0	0	0	0	0	1275	1275	1275	1275	1275	1275	1275	1275	1275	1275
row:00445	Warfarin	0	0.00533739106570809	1.10465	0.00161812297734628	0	0	0	0	0	0	0	0	0	0	240	240	240	240	240	240	240	240	240	240
row:00446	Warfarin	0	0.00533748867277111	1.10465	0.00161812297734628	1	0	0	0	0	0	0	0	0	0	955	955	955	955	955	955	955	955	955	955
row:00447	Warfarin	0	0.00534069120645469	1.10465	0.00161812297734628	0	0	0	0	0	0	0	0	0	0	1224	1224	1224	1224	1224	1224	1224	1224	1224	1224
row:00448	Warfarin	0	0.00534411332253131	1.10465	0.00161812297734628	0	0	0	0	0	0	0	0	0	0	24	24	24	24	24	24	24	24	24	24
row:00449	Warfarin	0	0.00534974880862442	1.10465	0.00161812297734628	0	0	0	0	0	0	0	1	0	1	1268	1268	1268	1268	1268	1268	1268	649	1268	649
row:00450	Warfarin	0	0.0053498602252276	1.10465	0.00161812297734628	0	0	0	0	0	0	0	0	0	0	845	845	845	845	845	845	845	845	845	845
row:00451	Warfarin	0	0.00535014448450289	1.10465	0.00161812297734628	1	0	0	0	0	0	0	0	0	0	1049	1049	1049	1049	1049	1049	1049	1049	1049	1049
row:00452	Warfarin	0	0.0053503178431948	1.10465	0.00161812297734628	0	0	0	0	0	0	0	0	0	0	1275	1275	1275	1275	1275	1275	1275	1275	1275	1275
row:00453	Warfarin	0	0.00535821303592902	1.10465	0.00161812297734628	1	0	0	0	0	0	0	0	0	0	491	491	491	491	491	491	491	491	491	491
row:00454	Warfarin	0	0.00537352069300912	1.10465	0.00161812297734628	0	0	0	0	0	0	0	0	0	0	1214	1214	1214	1214	1214	1214	1214	1214	1214	1214
row:00455	Warfarin	0	0.00537568532999295	1.10465	0.00161812297734628	0	0	0	0	0	0	0	0	0	0	242	242	242	242	242	242	242	242	242	242
row:00456	Warfarin	0	0.00538404264261856	1.10465	0.00161812297734628	0	0	0	0	0	0	0	0	0	0	1229	1229	1229	1229	1229	1229	1229	1229	1229	1229
row:00457	Warfarin	0	0.00538449079403447	1.10465	0.00161812297734628	0	0	0	1	1	1	1	0	0	1	134	134	134	133	133	133	133	134	134	133
row:00458	Warfarin	0	0.00538734634270956	1.10465	0.00161812297734628	0	0	0	0	0	0	0	0	0	0	1273	1273	1273	1273	1273	1273	1273	1273	1273	1273
row:00459	Warfarin	0	0.00539586923901361	1.10465	0.00161812297734628	0	1	0	0	0	0	0	0	0	0	1269	50	1269	1269	1269	1269	1269	1269	1269	1269
row:00460	Warfarin	0	0.00539954672470831	1.10465	0.00161812297734628	0	0	0	0	0	0	0	0	0	0	45	45	45	45	45	45	45	45	45	45
row:00461	Warfarin	0	0.00540337418363777	1.10465	0.00161812297734628	0	0	0	0	0	0	0	0	0	0	207	207	207	207	207	207	207	207	207	207
row:00462	Warfarin	0	0.00541322838483081	1.10465	0.00161812297734628	0	0	0	0	0	0	0	0	0	0	192	192	192	192	192	192	192	192	192	192
row:00463	Warfarin	0	0.00541585609810249	1.10465	0.00161812297734628	0	0	0	0	0	0	0	0	0	0	134	134	134	134	134	134	134	134	134	134
row:00464	Warfarin	0	0.00543480693394168	1.10465	0.00161812297734628	0	0	0	0	0	0	0	0	0	0	1261	1261	1261	1261	1261	1261	1261	1261	1261	1261
row:00465	Warfarin	0	0.00544172282581989	1.10465	0.00161812297734628	0	0	0	0	0	0	0	0	0	0	1244	1244	1244	1244	1244	1244	1244	1244	1244	1244
row:00466	Warfarin	0	0.0054589202373482	1.10465	0.00161812297734628	0	0	0	0	0	0	0	1	0	1	103	103	103	103	103	103	103	63	103	63
row:00467	Warfarin	0	0.00549008599375906	1.10465	0.00161812297734628	0	0	0	0	0	0	0	0	0	0	1249	1249	1249	1249	1249	1249	1249	1249	1249	1249
row:00468	Warfarin	0	0.00549367092366552	1.10465	0.00161812297734628	1	0	0	0	0	0	0	0	0	0	348	348	348	348	348	348	348	348	348	348
row:00469	Warfarin	0	0.00550079376887427	1.10465	0.00161812297734628	0	0	0	0	0	0	0	0	0	0	414	414	414	414	414	414	414	414	414	414
row:00470	Warfarin	0	0.00551444039903734	1.10465	0.00161812297734628	0	0	0	0	0	0	0	0	0	0	1212	1212	1212	1212	1212	1212	1212	1212	1212	1212
row:00471	Warfarin	0	0.00551697625098821	1.10465	0.00161812297734628	1	0	0	0	0	0	0	0	0	0	112	112	112	112	112	112	112	112	112	112
row:00472	Warfarin	0	0.00552238228792522	1.10465	0.00161812297734628	0	0	0	0	0	0	0	0	0	0	939	939	939	939	939	939	939	939	939	939
row:00473	Warfarin	0	0.00553226466412874	1.10465	0.00161812297734628	0	0	0	0	0	0	0	0	0	0	154	154	154	154	154	154	154	154	154	154
row:00474	Warfarin	0	0.00553847932532618	1.10465	0.00161812297734628	1	0	0	0	0	0	0	0	0	0	898	898	898	898	898	898	898	898	898	898
row:00475	Warfarin	0	0.00553893262416606	1.10465	0.00161812297734628	0	0	0	0	0	0	0	0	0	0	1275	1275	1275	1275	1275	1275	1275	1275	1275	1275
row:00476	Warfarin	0	0.005539612667385	1.10465	0.00161812297734628	0	0	0	0	0	0	0	0	0	0	93	93	93	93	93	93	93	93	93	93
row:00477	Warfarin	0	0.00553989137596465	1.10465	0.00161812297734628	0	0	0	0	0	0	0	0	0	0	29	29	29	29	29	29	29	29	29	29
row:00478	Warfarin	0	0.00554331301465248	1.10465	0.00161812297734628	0	0	0	0	0	0	0	0	0	0	4	4	4	4	4	4	4	4	4	4
row:00479	Warfarin	0	0.00554410117638225	1.10465	0.00161812297734628	0	0	0	0	0	0	0	0	0	0	38	38	38	38	38	38	38	38	38	38
row:00480	Warfarin	0	0.00554419081145175	1.10465	0.00161812297734628	1	0	0	0	0	0	0	0	0	0	402	402	402	402	402	402	402	402	402	402
row:00481	Warfarin	0	0.00554855709012984	1.10465	0.00161812297734628	0	0	0	0	0	0	0	0	0	0	1275	1275	1275	1275	1275	1275	1275	1275	1275	1275
row:00482	Warfarin	0	0.00555660505006587	1.10465	0.00161812297734628	0	1	0	0	0	0	0	0	0	0	1225	79	1225	1225	1225	1225	1225	1225	1225	1225
row:00483	Warfarin	0	0.00555733193189457	1.10465	0.00161812297734628	0	0	0	0	0	0	0	0	0	0	431	431	431	431	431	431	431	431	431	431
row:00484	Warfarin	0	0.00555879582976334	1.10465	0.00161812297734628	0	0	0	0	0	0	0	0	0	0	1255	1255	1255	1255	1255	1255	1255	1255	1255	1255
row:00485	Warfarin	0	0.00556047137492859	1.10465	0.00161812297734628	0	0	0	0	0	0	0	0	0	0	1254	1254	1254	1254	1254	1254	1254	1254	1254	1254
row:00486	Warfarin	0	0.00557234398961654	1.10465	0.00161812297734628	1	0	0	0	0	0	0	0	0	0	94	94	94	94	94	94	94	94	94	94
row:00487	Warfarin	0	0.00558265654034464	1.10465	0.00161812297734628	1	0	0	0	0	0	0	0	0	0	1222	1222	1222	1222	1222	1222	1222	1222	1222	1222
row:00488	Warfarin	0	0.00558757891024942	1.10352	0.00249376558603491	1	0	1	0	1	1	0	0	0	0	1061	1061	911	1061	911	911	1061	1061	1061	1061
row:00489	Warfarin	0	0.00558880161561434	1.10465	0.00161812297734628	1	1	1	0	1	1	0	0	0	0	799	684	308	799	308	308	799	799	799	799
row:00490	Warfarin	0	0.00558883795135586	1.10465	0.00161812297734628	0	0	0	0	0	0	0	0	0	0	112	112	112	112	112	112	112	112	112	112
row:00491	Warfarin	0	0.00559867114376596	1.10465	0.00161812297734628	0	0	0	0	0	0	0	0	0	0	28	28	28	28	28	28	28	28	28	28
row:00492	Warfarin	0	0.00560820368138419	1.10465	0.00161812297734628	0	0	0	0	0	0	0	0	0	0	718	718	718	718	718	718	718	718	718	718
row:00493	Warfarin	0	0.00561048276558115	1.10465	0.00161812297734628	0	0	0	0	0	0	0	0	0	0	18	18	18	18	18	18	18	18	18	18
row:00494	Warfarin	0	0.00561123760985564	1.10465	0.00161812297734628	0	0	0	0	0	0	0	0	0	0	1268	1268	1268	1268	1268	1268	1268	1268	1268	1268
row:00495	Warfarin	0	0.00561210043831748	1.10465	0.00161812297734628	1	0	0	0	0	0	0	0	0	0	931	931	931	931	931	931	931	931	931	931
row:00496	Warfarin	0	0.00561321382448774	1.10465	0.00161812297734628	1	0	0	0	0	0	0	0	0	0	1219	1219	1219	1219	1219	1219	1219	1219	1219	1219
row:00497	Warfarin	0	0.00562867846385361	1.10465	0.00161812297734628	0	0	0	0	0	0	0	0	0	0	157	157	157	157	157	157	157	157	157	157
row:00498	Warfarin	0	0.00563273570841377	1.10465	0.00161812297734628	0	0	0	0	0	0	0	0	0	0	18	18	18	18	18	18	18	18	18	18
row:00499	Warfarin	0	0.00563520571625828	1.10465	0.00161812297734628	0	0	0	0	0	0	0	0	0	0	1178	1178	1178	1178	1178	1178	1178	1178	1178	1178
row:00500	Warfarin	0	0.00563533380426233	1.10465	0.00161812297734628	0	0	0	0	0	0	0	0	0	0	1210	1210	1210	1210	1210	1210	1210	1210	1210	1210
row:00501	Warfarin	0	0.00565584576163532	1.10465	0.00161812297734628	1	0	0	0	0	0	0	0	0	0	1104	1104	1104	1104	1104	1104	1104	1104	1104	1104
row:00502	Warfarin	0	0.00565750828981374	1.10465	0.00161812297734628	0	0	0	0	0	0	0	0	0	0	1239	1239	1239	1239	1239	1239	1239	1239	1239	1239
row:00503	Warfarin	0	0.00566241398667274	1.10465	0.00161812297734628	0	0	0	0	0	0	0	0	0	0	33	33	33	33	33	33	33	33	33	33
row:00504	Warfarin	0	0.00566919027940349	1.10465	0.00161812297734628	0	0	0	0	0	0	0	0	0	0	468	468	468	468	468	468	468	468	468	468
row:00505	Warfarin	0	0.00567689241989312	1.10465	0.00161812297734628	0	1	0	0	0	0	0	0	0	0	1231	654	1231	1231	1231	1231	1231	1231	1231	1231
row:00506	Warfarin	0	0.00567753814522666	1.10465	0.00161812297734628	1	0	0	0	0	0	0	0	0	0	261	261	261	261	261	261	261	261	261	261
row:00507	Warfarin	0	0.00567763625578785	1.10465	0.00161812297734628	0	0	0	0	0	0	0	0	0	0	1262	1262	1262	1262	1262	1262	1262	1262	1262	1262
row:00508	Warfarin	0	0.00567863358732138	1.10465	0.00161812297734628	0	0	0	0	0	0	0	0	0	0	1254	1254	1254	1254	1254	1254	1254	1254	1254	1254
row:00509	Warfarin	0	0.00568443650049432	1.10465	0.00161812297734628	0	1	0	0	0	0	0	0	0	0	823	813	823	823	823	823	823	823	823	823
row:00510	Warfarin	0	0.00568872382254264	1.10465	0.00161812297734628	1	0	0	0	0	0	0	0	0	0	323	323	323	323	323	323	323	323	323	323
row:00511	Warfarin	0	0.00569089456088051	1.10465	0.00161812297734628	0	0	0	0	0	0	0	0	0	0	1219	1219	1219	1219	1219	1219	1219	1219	1219	1219
row:00512	Warfarin	0	0.00570144684821934	1.10465	0.00161812297734628	0	0	0	0	0	0	0	0	0	0	1213	1213	1213	1213	1213	1213	1213	1213	1213	1213
row:00513	Warfarin	0	0.00570301515497134	1.10465	0.00161812297734628	0	0	0	0	0	0	0	0	0	0	92	92	92	92	92	92	92	92	92	92
row:00514	Warfarin	0	0.00570482720631299	1.10465	0.00161812297734628	0	0	0	0	0	0	0	0	0	0	159	159	159	159	159	159	159	159	159	159
row:00515	Warfarin	0	0.00570901117907899	1.10465	0.00161812297734628	0	0	0	0	0	0	0	0	0	0	1209	1209	1209	1209	1209	1209	1209	1209	1209	1209
row:00516	Warfarin	0	0.00571898350937632	1.10465	0.00161812297734628	0	0	0	0	0	0	0	0	0	0	1278	1278	1278	1278	1278	1278	1278	1278	1278	1278
row:00517	Warfarin	0	0.00571984122611022	1.10465	0.00161812297734628	0	0	0	0	0	0	0	0	0	0	574	574	574	574	574	574	574	574	574	574
row:00518	Warfarin	0	0.00572519125165119	1.10465	0.00161812297734628	0	0	0	0	0	0	0	1	0	1	1141	1141	1141	1141	1141	1141	1141	168	1141	168
row:00519	Warfarin	0	0.0057286927281439	1.10465	0.00161812297734628	0	0	0	0	0	0	0	0	0	0	1273	1273	1273	1273	1273	1273	1273	1273	1273	1273
row:00520	Warfarin	0	0.00573110976892525	1.10465	0.00161812297734628	0	0	0	0	0	0	0	0	0	0	169	169	169	169	169	169	169	169	169	169
row:00521	Warfarin	0	0.00573163958684037	1.10465	0.00161812297734628	0	0	1	0	1	1	0	0	0	0	1190	1190	691	1190	691	691	1190	1190	1190	1190
row:00522	Warfarin	0	0.00574081069342931	1.10465	0.00161812297734628	0	0	0	0	0	0	0	0	0	0	107	107	107	107	107	107	107	107	107	107
row:00523	Warfarin	0	0.00574348145699058	1.10465	0.00161812297734628	0	1	0	0	0	0	0	0	0	0	1210	838	1210	1210	1210	1210	1210	1210	1210	1210
row:00524	Warfarin	0	0.00574348184749339	1.10465	0.00161812297734628	0	0	0	0	0	0	0	0	0	0	6	6	6	6	6	6	6	6	6	6
row:00525	Warfarin	0	0.00574378117755673	1.10465	0.00161812297734628	0	0	0	0	0	0	0	0	0	0	75	75	75	75	75	75	75	75	75	75
row:00526	Warfarin	0	0.00574437327205291	1.10465	0.00161812297734628	0	0	0	0	0	0	0	0	0	0	1222	1222	1222	1222	1222	1222	1222	1222	1222	1222
row:00527	Warfarin	0	0.0057462343515969	1.10465	0.00161812297734628	0	0	0	0	0	0	0	0	0	0	1219	1219	1219	1219	1219	1219	1219	1219	1219	1219
row:00528	Warfarin	0	0.00575021074986908	1.5440	0.0147058823529412	0	0	0	0	0	0	0	0	0	0	1231	1231	1231	1231	1231	1231	1231	1231	1231	1231
row:00529	Warfarin	0	0.00575023622161282	1.10465	0.00161812297734628	0	0	0	0	0	0	0	0	0	0	88	88	88	88	88	88	88	88	88	88
row:00530	Warfarin	0	0.00575270747153365	1.10465	0.00161812297734628	0	0	0	0	0	0	0	0	0	0	11	11	11	11	11	11	11	11	11	11
row:00531	Warfarin	0	0.00575503318339653	1.10465	0.00161812297734628	0	0	0	0	0	0	0	0	0	0	1234	1234	1234	1234	1234	1234	1234	1234	1234	1234
row:00532	Warfarin	0	0.00576076959801034	1.10465	0.00161812297734628	0	0	0	0	0	0	0	0	0	0	218	218	218	218	218	218	218	218	218	218
row:00533	Warfarin	0	0.0057714679214102	1.10465	0.00161812297734628	0	0	0	0	0	0	0	0	0	0	1213	1213	1213	1213	1213	1213	1213	1213	1213	1213
row:00534	Warfarin	0	0.005780635569818	1.10465	0.00161812297734628	0	0	0	0	0	0	0	0	0	0	1261	1261	1261	1261	1261	1261	1261	1261	1261	1261
row:00535	Warfarin	0	0.00578238320173231	1.10465	0.00161812297734628	1	1	0	0	0	0	0	0	0	0	547	252	547	547	547	547	547	547	547	547
row:00536	Warfarin	0	0.00579006226261343	1.10465	0.00161812297734628	1	0	0	0	0	0	0	0	1	1	269	269	269	269	269	269	269	269	190	190
row:00537	Warfarin	0	0.00579046853861644	1.10465	0.00161812297734628	0	0	0	0	0	0	0	0	0	0	340	340	340	340	340	340	340	340	340	340
row:00538	Warfarin	0	0.00580698615351022	1.10465	0.00161812297734628	0	0	0	0	0	0	0	0	0	0	285	285	285	285	285	285	285	285	285	285
row:00539	Warfarin	0	0.00580826736430716	1.10465	0.00161812297734628	0	0	0	0	0	0	0	0	0	0	1202	1202	1202	1202	1202	1202	1202	1202	1202	1202
row:00540	Warfarin	0	0.00581006445463767	1.10465	0.00161812297734628	0	0	0	0	0	0	0	0	0	0	1274	1274	1274	1274	1274	1274	1274	1274	1274	1274
row:00541	Warfarin	0	0.00581481624827846	1.10465	0.00161812297734628	0	0	0	0	0	0	0	0	0	0	101	101	101	101	101	101	101	101	101	101
row:00542	Warfarin	0	0.00582231964446078	1.10465	0.00161812297734628	0	0	0	0	0	0	0	0	0	0	7	7	7	7	7	7	7	7	7	7
row:00543	Warfarin	0	0.00582306125826669	1.10465	0.00161812297734628	0	0	0	0	0	0	0	0	0	0	1216	1216	1216	1216	1216	1216	1216	1216	1216	1216
row:00544	Warfarin	0	0.00582433680412499	1.10465	0.00161812297734628	0	0	0	0	0	0	0	0	1	1	1259	1259	1259	1259	1259	1259	1259	1259	606	606
row:00545	Warfarin	0	0.00582742424897384	1.10465	0.00161812297734628	0	0	0	0	0	0	0	0	0	0	1118	1118	1118	1118	1118	1118	1118	1118	1118	1118
row:00546	Warfarin	0	0.00582855223021174	1.10465	0.00161812297734628	0	0	0	0	0	0	0	0	0	0	1255	1255	1255	1255	1255	1255	1255	1255	1255	1255
row:00547	Warfarin	0	0.00583451188634494	1.10465	0.00161812297734628	0	0	0	0	0	0	0	0	0	0	1245	1245	1245	1245	1245	1245	1245	1245	1245	1245
row:00548	Warfarin	0	0.00583597401225334	1.10465	0.00161812297734628	1	1	0	0	0	0	0	0	0	0	934	933	934	934	934	934	934	934	934	934
row:00549	Warfarin	0	0.0058359901524341	1.10465	0.00161812297734628	0	0	0	0	0	0	0	0	0	0	237	237	237	237	237	237	237	237	237	237
row:00550	Warfarin	0	0.00584325538421873	1.10465	0.00161812297734628	0	0	0	0	0	0	0	0	0	0	259	259	259	259	259	259	259	259	259	259
row:00551	Warfarin	0	0.00584367329905115	1.10465	0.00161812297734628	0	0	0	0	0	0	0	1	0	1	625	625	625	625	625	625	625	384	625	384
row:00552	Warfarin	0	0.00584875789785314	1.10465	0.00161812297734628	0	0	0	0	0	0	0	0	0	0	1217	1217	1217	1217	1217	1217	1217	1217	1217	1217
row:00553	Warfarin	0	0.00584879195837716	1.10465	0.00161812297734628	0	0	0	0	0	0	0	0	0	0	1234	1234	1234	1234	1234	1234	1234	1234	1234	1234
row:00554	Warfarin	0	0.00585177007612919	1.10465	0.00161812297734628	0	0	0	0	0	0	0	0	0	0	236	236	236	236	236	236	236	236	236	236
row:00555	Warfarin	0	0.00585448898798123	1.10465	0.00161812297734628	0	0	0	0	0	0	0	0	0	0	1273	1273	1273	1273	1273	1273	1273	1273	1273	1273
row:00556	Warfarin	0	0.00585540170773017	1.10465	0.00161812297734628	0	0	0	0	0	0	0	0	0	0	1274	1274	1274	1274	1274	1274	1274	1274	1274	1274
row:00557	Warfarin	0	0.00585696779369729	1.10465	0.00161812297734628	0	0	0	0	0	0	1	0	0	1	608	608	608	608	608	608	461	608	608	461
row:00558	Warfarin	0	0.00586193886727942	1.10465	0.00161812297734628	0	0	0	0	0	0	0	0	0	0	142	142	142	142	142	142	142	142	142	142
row:00559	Warfarin	0	0.00586269766038127	1.10465	0.00161812297734628	0	0	0	0	0	0	0	0	0	0	97	97	97	97	97	97	97	97	97	97
row:00560	Warfarin	0	0.00586392415664523	1.10465	0.00161812297734628	0	0	0	0	0	0	0	0	0	0	1254	1254	1254	1254	1254	1254	1254	1254	1254	1254
row:00561	Warfarin	0	0.00586872596248513	1.10465	0.00161812297734628	0	0	0	0	0	0	0	0	0	0	840	840	840	840	840	840	840	840	840	840
row:00562	Warfarin	0	0.00586914185103535	1.10465	0.00161812297734628	0	0	0	0	0	0	0	0	0	0	125	125	125	125	125	125	125	125	125	125
row:00563	Warfarin	0	0.00586914185103535	1.10465	0.00161812297734628	0	0	0	0	0	0	0	0	0	0	154	154	154	154	154	154	154	154	154	154
row:00564	Warfarin	0	0.00587200240863818	1.10465	0.00161812297734628	0	0	0	0	0	0	0	0	0	0	387	387	387	387	387	387	387	387	387	387
row:00565	Warfarin	0	0.00587929184368942	1.10465	0.00161812297734628	0	0	0	0	0	0	0	0	0	0	1275	1275	1275	1275	1275	1275	1275	1275	1275	1275
row:00566	Warfarin	0	0.00588073926937	1.10465	0.00161812297734628	0	0	0	0	0	0	0	0	0	0	1211	1211	1211	1211	1211	1211	1211	1211	1211	1211
row:00567	Warfarin	0	0.00588319095351252	1.10465	0.00161812297734628	0	0	0	0	0	0	0	0	0	0	1252	1252	1252	1252	1252	1252	1252	1252	1252	1252
row:00568	Warfarin	0	0.00588413019278929	1.10465	0.00161812297734628	0	0	0	0	0	0	0	0	0	0	1275	1275	1275	1275	1275	1275	1275	1275	1275	1275
row:00569	Warfarin	0	0.00588582000065932	1.10465	0.00161812297734628	0	1	0	0	0	0	0	0	0	0	1259	1	1259	1259	1259	1259	1259	1259	1259	1259
row:00570	Warfarin	0	0.00588968259293543	1.10465	0.00161812297734628	1	0	0	0	0	0	0	0	1	1	537	537	537	537	537	537	537	537	348	348
row:00571	Warfarin	0	0.00590492703114647	1.10465	0.00161812297734628	1	1	0	0	0	0	0	0	1	1	406	89	406	406	406	406	406	406	89	89
row:00572	Warfarin	0	0.00591247994640916	1.10465	0.00161812297734628	0	0	0	0	0	0	0	0	0	0	1268	1268	1268	1268	1268	1268	1268	1268	1268	1268
row:00573	Warfarin	0	0.00591247994640916	1.10465	0.00161812297734628	0	1	0	0	0	0	0	0	0	0	115	54	115	115	115	115	115	115	115	115
row:00574	Warfarin	0	0.00591646550247537	1.10465	0.00161812297734628	0	0	0	0	0	0	0	0	0	0	1273	1273	1273	1273	1273	1273	1273	1273	1273	1273
row:00575	Warfarin	0	0.00591652836039152	1.10465	0.00161812297734628	0	0	0	0	0	0	0	0	0	0	1261	1261	1261	1261	1261	1261	1261	1261	1261	1261
row:00576	Warfarin	0	0.00591856520283462	1.10465	0.00161812297734628	0	0	0	0	0	0	0	0	0	0	1277	1277	1277	1277	1277	1277	1277	1277	1277	1277
row:00577	Warfarin	0	0.00591934201989242	1.10465	0.00161812297734628	1	0	0	0	0	0	0	0	0	0	134	134	134	134	134	134	134	134	134	134
row:00578	Warfarin	0	0.0059197963844527	1.10465	0.00161812297734628	1	0	0	0	0	0	0	1	0	1	144	144	144	144	144	144	144	136	144	136
row:00579	Warfarin	0	0.00592299216493651	1.10465	0.00161812297734628	0	0	0	0	0	0	0	0	1	1	1259	1259	1259	1259	1259	1259	1259	1259	186	186
row:00580	Warfarin	0	0.00592417752790985	1.10465	0.00161812297734628	0	0	0	0	0	0	0	0	0	0	1223	1223	1223	1223	1223	1223	1223	1223	1223	1223
row:00581	Warfarin	0	0.00592661123946397	1.10465	0.00161812297734628	0	0	0	0	0	0	0	0	0	0	481	481	481	481	481	481	481	481	481	481
row:00582	Warfarin	0	0.00593178319856099	1.10465	0.00161812297734628	0	0	0	0	0	0	0	0	1	1	1145	1145	1145	1145	1145	1145	1145	1145	1109	1109
row:00583	Warfarin	0	0.00593490369427815	1.10465	0.00161812297734628	0	0	0	0	0	0	0	0	0	0	5	5	5	5	5	5	5	5	5	5
row:00584	Warfarin	0	0.00593643485915143	1.10465	0.00161812297734628	0	0	1	0	1	1	0	0	0	0	1189	1189	199	1189	199	199	1189	1189	1189	1189
row:00585	Warfarin	0	0.00594168714355102	1.10465	0.00161812297734628	0	0	0	0	0	0	0	0	0	0	1268	1268	1268	1268	1268	1268	1268	1268	1268	1268
row:00586	Warfarin	0	0.00595200720940578	1.10465	0.00161812297734628	0	0	0	0	0	0	0	0	0	0	1246	1246	1246	1246	1246	1246	1246	1246	1246	1246
row:00587	Warfarin	0	0.00596094176697917	1.10465	0.00161812297734628	0	0	0	0	0	0	0	0	0	0	27	27	27	27	27	27	27	27	27	27
row:00588	Warfarin	0	0.00596312385452359	1.10465	0.00161812297734628	0	0	0	0	0	0	0	0	0	0	98	98	98	98	98	98	98	98	98	98
row:00589	Warfarin	0	0.00597074266488975	1.10465	0.00161812297734628	0	0	0	0	0	0	0	0	0	0	106	106	106	106	106	106	106	106	106	106
row:00590	Warfarin	0	0.00597078325842121	1.10465	0.00161812297734628	0	0	0	0	0	0	0	0	0	0	1213	1213	1213	1213	1213	1213	1213	1213	1213	1213
row:00591	Warfarin	0	0.00597193268314397	1.10465	0.00161812297734628	0	0	0	0	0	0	0	0	0	0	728	728	728	728	728	728	728	728	728	728
row:00592	Warfarin	0	0.00598157706985973	1.10465	0.00161812297734628	0	0	0	0	0	0	0	0	0	0	732	732	732	732	732	732	732	732	732	732
row:00593	Warfarin	0	0.00598240392093197	1.10465	0.00161812297734628	0	0	0	0	0	0	0	0	0	0	1246	1246	1246	1246	1246	1246	1246	1246	1246	1246
row:00594	Warfarin	0	0.00599127692342235	1.10465	0.00161812297734628	0	0	0	1	1	1	1	0	0	1	675	675	675	662	662	662	662	675	675	662
row:00595	Warfarin	0	0.00599220493062123	1.10465	0.00161812297734628	0	0	0	0	0	0	0	0	0	0	1250	1250	1250	1250	1250	1250	1250	1250	1250	1250
row:00596	Warfarin	0	0.00599350617029697	1.10465	0.00161812297734628	1	0	0	0	0	0	0	0	0	0	628	628	628	628	628	628	628	628	628	628
row:00597	Warfarin	0	0.00599363939110703	1.10465	0.00161812297734628	0	0	0	0	0	0	0	0	0	0	1266	1266	1266	1266	1266	1266	1266	1266	1266	1266
row:00598	Warfarin	0	0.00599439404620447	1.10465	0.00161812297734628	0	0	0	0	0	0	1	0	0	1	174	174	174	174	174	174	174	174	174	174
row:00599	Warfarin	0	0.00599449404486395	1.10465	0.00161812297734628	0	0	0	0	0	0	0	0	0	0	503	503	503	503	503	503	503	503	503	503
row:00600	Warfarin	0	0.00599470680888987	1.10465	0.00161812297734628	0	0	0	0	0	0	0	0	0	0	1227	1227	1227	1227	1227	1227	1227	1227	1227	1227
row:00601	Warfarin	0	0.00599730893243525	1.10465	0.00161812297734628	0	0	0	0	0	0	0	0	0	0	143	143	143	143	143	143	143	143	143	143
row:00602	Warfarin	0	0.00600823368725632	1.10465	0.00161812297734628	0	0	0	0	0	0	0	0	0	0	1188	1188	1188	1188	1188	1188	1188	1188	1188	1188
row:00603	Warfarin	0	0.00601000165765408	1.10465	0.00161812297734628	0	0	0	0	0	0	0	0	0	0	1154	1154	1154	1154	1154	1154	1154	1154	1154	1154
row:00604	Warfarin	0	0.00601464206181482	1.10465	0.00161812297734628	0	0	0	0	0	0	0	0	0	0	1279	1279	1279	1279	1279	1279	1279	1279	1279	1279
row:00605	Warfarin	0	0.00601537572711061	1.10465	0.00161812297734628	0	0	0	0	0	0	0	0	0	0	154	154	154	154	154	154	154	154	154	154
row:00606	Warfarin	0	0.00601846793729075	1.10465	0.00161812297734628	1	0	0	0	0	0	0	0	0	0	1051	1051	1051	1051	1051	1051	1051	1051	1051	1051
row:00607	Warfarin	0	0.00602166014818587	1.10465	0.00161812297734628	0	0	0	0	0	0	0	0	0	0	165	165	165	165	165	165	165	165	165	165
row:00608	Warfarin	0	0.00603080655771405	1.10465	0.00161812297734628	0	0	0	0	0	0	0	0	0	0	1278	1278	1278	1278	1278	1278	1278	1278	1278	1278
row:00609	Warfarin	0	0.00603256454350523	1.10465	0.00161812297734628	0	0	0	0	0	0	0	0	0	0	1265	1265	1265	1265	1265	1265	1265	1265	1265	1265
row:00610	Warfarin	0	0.00603373832901614	1.10465	0.00161812297734628	1	0	0	0	0	0	0	0	0	0	56	56	56	56	56	56	56	56	56	56
row:00611	Warfarin	0	0.00604078278225588	1.10465	0.00161812297734628	0	0	0	0	0	0	0	0	0	0	1199	1199	1199	1199	1199	1199	1199	1199	1199	1199
row:00612	Warfarin	0	0.00604679402428654	1.10465	0.00161812297734628	0	0	0	0	0	0	0	0	0	0	414	414	414	414	414	414	414	414	414	414
row:00613	Warfarin	0	0.00604786644175905	1.10465	0.00161812297734628	1	1	0	0	0	0	0	0	0	0	266	230	266	266	266	266	266	266	266	266
row:00614	Warfarin	0	0.00605110118708292	1.10465	0.00161812297734628	0	0	0	0	0	0	0	0	1	1	156	156	156	156	156	156	156	156	140	140
row:00615	Warfarin	0	0.00606068479916402	1.10465	0.00161812297734628	0	0	0	0	0	0	0	0	0	0	1260	1260	1260	1260	1260	1260	1260	1260	1260	1260
row:00616	Warfarin	0	0.00606576766269514	1.10465	0.00161812297734628	0	0	0	0	0	0	0	0	0	0	126	126	126	126	126	126	126	126	126	126
row:00617	Warfarin	0	0.00608612625338827	1.10465	0.00161812297734628	0	0	0	0	0	0	0	0	0	0	1234	1234	1234	1234	1234	1234	1234	1234	1234	1234
row:00618	Warfarin	0	0.00609341482400676	1.10465	0.00161812297734628	1	0	0	0	0	0	0	0	0	0	133	133	133	133	133	133	133	133	133	133
row:00619	Warfarin	0	0.00609932512897415	1.10465	0.00161812297734628	0	0	0	0	0	0	0	0	0	0	930	930	930	930	930	930	930	930	930	930
row:00620	Warfarin	0	0.00610082891187619	1.10465	0.00161812297734628	0	0	0	0	0	0	0	0	0	0	1268	1268	1268	1268	1268	1268	1268	1268	1268	1268
row:00621	Warfarin	0	0.00611329699225601	1.10465	0.00161812297734628	0	0	0	0	0	0	0	0	0	0	643	643	643	643	643	643	643	643	643	643
row:00622	Warfarin	0	0.00612890788707947	1.10352	0.00249376558603491	0	0	0	0	0	0	0	0	0	0	1241	1241	1241	1241	1241	1241	1241	1241	1241	1241
row:00623	Warfarin	0	0.00614514621912389	1.10352	0.00249376558603491	0	0	0	0	0	0	0	0	0	0	1267	1267	1267	1267	1267	1267	1267	1267	1267	1267
row:00624	Warfarin	0	0.00614726088942828	1.10352	0.00249376558603491	0	0	0	0	0	0	0	0	0	0	109	109	109	109	109	109	109	109	109	109
row:00625	Warfarin	0	0.00614744702970408	1.10352	0.00249376558603491	0	0	0	0	0	0	0	0	0	0	125	125	125	125	125	125	125	125	125	125
row:00626	Warfarin	0	0.00615440934101743	1.10352	0.00249376558603491	0	0	0	0	0	0	0	0	0	0	1212	1212	1212	1212	1212	1212	1212	1212	1212	1212
row:00627	Warfarin	0	0.0061724976883867	1.10352	0.00249376558603491	0	0	0	0	0	0	0	0	0	0	229	229	229	229	229	229	229	229	229	229
row:00628	Warfarin	0	0.0061750632806219	1.10352	0.00249376558603491	1	0	0	0	0	0	0	0	0	0	445	445	445	445	445	445	445	445	445	445
row:00629	Warfarin	0	0.0061777957019144	1.10352	0.00249376558603491	0	0	0	0	0	0	0	0	1	1	1267	1267	1267	1267	1267	1267	1267	1267	3	3
row:00630	Warfarin	0	0.00618021580336755	1.10352	0.00249376558603491	0	0	0	0	0	0	1	0	0	1	288	288	288	288	288	288	238	288	288	238
row:00631	Warfarin	0	0.00618709292090366	1.10352	0.00249376558603491	0	0	0	0	0	0	0	0	0	0	36	36	36	36	36	36	36	36	36	36
row:00632	Warfarin	0	0.00618847137897496	1.10352	0.00249376558603491	0	0	0	0	0	0	0	0	0	0	1276	1276	1276	1276	1276	1276	1276	1276	1276	1276
row:00633	Warfarin	0	0.00618938886498529	1.10352	0.00249376558603491	0	0	0	0	0	0	0	0	0	0	1226	1226	1226	1226	1226	1226	1226	1226	1226	1226
row:00634	Warfarin	0	0.00619256654217261	1.10352	0.00249376558603491	0	0	0	0	0	0	0	0	0	0	230	230	230	230	230	230	230	230	230	230
row:00635	Warfarin	0	0.00619674792153046	1.10352	0.00249376558603491	0	0	0	0	0	0	0	0	0	0	661	661	661	661	661	661	661	661	661	661
row:00636	Warfarin	0	0.00619678917143438	1.10352	0.00249376558603491	0	0	0	0	0	0	0	0	0	0	51	51	51	51	51	51	51	51	51	51
row:00637	Warfarin	0	0.00620502988206475	1.10352	0.00249376558603491	0	0	0	0	0	0	0	0	0	0	30	30	30	30	30	30	30	30	30	30
row:00638	Warfarin	0	0.00620597247047639	1.10352	0.00249376558603491	0	0	0	0	0	0	0	0	0	0	1272	1272	1272	1272	1272	1272	1272	1272	1272	1272
row:00639	Warfarin	0	0.0062069985128639	1.10352	0.00249376558603491	1	0	0	0	0	0	0	0	0	0	1052	1052	1052	1052	1052	1052	1052	1052	1052	1052
row:00640	Warfarin	0	0.00620771852171414	1.10352	0.00249376558603491	0	0	0	0	0	0	0	0	0	0	224	224	224	224	224	224	224	224	224	224
row:00641	Warfarin	0	0.00620957615858706	1.10352	0.00249376558603491	0	0	0	0	0	0	0	0	0	0	198	198	198	198	198	198	198	198	198	198
row:00642	Warfarin	0	0.00621191831938546	1.10352	0.00249376558603491	0	0	0	0	0	0	0	0	1	1	1271	1271	1271	1271	1271	1271	1271	1271	967	967
row:00643	Warfarin	0	0.00621261826633536	1.10352	0.00249376558603491	0	0	0	0	0	0	0	0	0	0	1279	1279	1279	1279	1279	1279	1279	1279	1279	1279
row:00644	Warfarin	0	0.00621343355908948	1.10352	0.00249376558603491	0	0	0	0	0	0	0	0	0	0	669	669	669	669	669	669	669	669	669	669
row:00645	Warfarin	0	0.00621772912769574	1.10352	0.00249376558603491	0	0	0	0	0	0	0	0	0	0	1255	1255	1255	1255	1255	1255	1255	1255	1255	1255
row:00646	Warfarin	0	0.00621823011578773	1.10352	0.00249376558603491	0	0	0	0	0	0	0	0	0	0	267	267	267	267	267	267	267	267	267	267
row:00647	Warfarin	0	0.00622104825896113	1.10352	0.00249376558603491	0	0	0	0	0	0	0	0	0	0	1231	1231	1231	1231	1231	1231	1231	1231	1231	1231
row:00648	Warfarin	0	0.00622143375249976	1.10352	0.00249376558603491	1	0	0	0	0	0	0	0	0	0	16	16	16	16	16	16	16	16	16	16
row:00649	Warfarin	0	0.00622244403363761	1.10352	0.00249376558603491	0	0	0	0	0	0	0	0	0	0	1252	1252	1252	1252	1252	1252	1252	1252	1252	1252
row:00650	Warfarin	0	0.00622244403363761	1.10352	0.00249376558603491	0	0	0	0	0	0	0	0	0	0	270	270	270	270	270	270	270	270	270	270
row:00651	Warfarin	0	0.00622383572088466	1.10352	0.00249376558603491	0	1	0	0	0	0	0	0	0	0	1192	332	1192	1192	1192	1192	1192	1192	1192	1192
row:00652	Warfarin	0	0.0062290102562494	1.10352	0.00249376558603491	0	0	0	0	0	0	0	0	0	0	1239	1239	1239	1239	1239	1239	1239	1239	1239	1239
row:00653	Warfarin	0	0.00623479509722109	1.10352	0.00249376558603491	0	0	1	0	1	1	0	0	0	0	1223	1223	224	1223	224	224	1223	1223	1223	1223
row:00654	Warfarin	0	0.00623800703041921	1.10352	0.00249376558603491	0	0	0	0	0	0	0	0	0	0	168	168	168	168	168	168	168	168	168	168
row:00655	Warfarin	0	0.00624611371001463	1.10352	0.00249376558603491	0	0	0	0	0	0	0	0	0	0	1219	1219	1219	1219	1219	1219	1219	1219	1219	1219
row:00656	Warfarin	0	0.00624961251315136	1.10352	0.00249376558603491	1	1	0	0	0	0	0	0	0	0	899	889	899	899	899	899	899	899	899	899
row:00657	Warfarin	0	0.0062588790405124	1.10352	0.00249376558603491	0	0	0	0	0	0	0	0	0	0	1219	1219	1219	1219	1219	1219	1219	1219	1219	1219
row:00658	Warfarin	0	0.00625900930300696	1.10352	0.00249376558603491	0	0	0	0	0	0	0	0	0	0	477	477	477	477	477	477	477	477	477	477
row:00659	Warfarin	0	0.00626005779521179	1.10352	0.00249376558603491	0	0	0	0	0	0	0	0	0	0	23	23	23	23	23	23	23	23	23	23
row:00660	Warfarin	0	0.00626865868161567	1.10352	0.00249376558603491	0	0	0	0	0	0	0	0	0	0	204	204	204	204	204	204	204	204	204	204
row:00661	Warfarin	0	0.0062779874385888	1.10352	0.00249376558603491	0	0	0	0	0	0	0	0	0	0	1272	1272	1272	1272	1272	1272	1272	1272	1272	1272
row:00662	Warfarin	0	0.00628249407144245	1.10352	0.00249376558603491	0	0	0	0	0	0	0	0	0	0	107	107	107	107	107	107	107	107	107	107
row:00663	Warfarin	0	0.00628273587046456	1.10352	0.00249376558603491	1	0	1	0	1	1	0	0	1	1	28	28	25	28	25	25	28	28	23	23
row:00664	Warfarin	0	0.00628860314751466	1.10352	0.00249376558603491	1	0	0	0	0	0	0	0	0	0	214	214	214	214	214	214	214	214	214	214
row:00665	Warfarin	0	0.00628950710659701	1.10352	0.00249376558603491	0	0	0	0	0	0	0	0	0	0	1217	1217	1217	1217	1217	1217	1217	1217	1217	1217
row:00666	Warfarin	0	0.0062897588884872	1.10352	0.00249376558603491	0	0	0	0	0	0	0	0	0	0	1210	1210	1210	1210	1210	1210	1210	1210	1210	1210
row:00667	Warfarin	0	0.00629134084508444	1.10352	0.00249376558603491	0	1	0	0	0	0	0	0	0	0	1269	2	1269	1269	1269	1269	1269	1269	1269	1269
row:00668	Warfarin	0	0.00629636080251496	1.10352	0.00249376558603491	0	0	0	0	0	0	0	0	0	0	63	63	63	63	63	63	63	63	63	63
row:00669	Warfarin	0	0.00629966086094826	1.10352	0.00249376558603491	0	0	0	0	0	0	0	0	0	0	1267	1267	1267	1267	1267	1267	1267	1267	1267	1267
row:00670	Warfarin	0	0.00630076116673055	1.10352	0.00249376558603491	0	0	0	0	0	0	0	0	0	0	1279	1279	1279	1279	1279	1279	1279	1279	1279	1279
row:00671	Warfarin	0	0.00630248135670634	1.10352	0.00249376558603491	0	0	0	0	0	0	0	0	0	0	1248	1248	1248	1248	1248	1248	1248	1248	1248	1248
row:00672	Warfarin	0	0.00630360831446051	1.10352	0.00249376558603491	0	0	0	0	0	0	0	0	0	0	94	94	94	94	94	94	94	94	94	94
row:00673	Warfarin	0	0.0063041665098709	1.10352	0.00249376558603491	0	0	0	0	0	0	1	0	0	1	613	613	613	613	613	613	559	613	613	559
row:00674	Warfarin	0	0.00630708464024808	1.10352	0.00249376558603491	0	0	0	0	0	0	0	0	0	0	427	427	427	427	427	427	427	427	427	427
row:00675	Warfarin	0	0.00630778294729029	1.10352	0.00249376558603491	0	0	0	0	0	0	0	0	0	0	72	72	72	72	72	72	72	72	72	72
row:00676	Warfarin	0	0.00631139300268983	1.10352	0.00249376558603491	0	0	0	0	0	0	0	0	0	0	1272	1272	1272	1272	1272	1272	1272	1272	1272	1272
row:00677	NOAC	1	0.00631139300268983	1.10352	1	0	0	0	0	0	0	0	0	0	0	587	587	587	587	587	587	587	587	587	587
row:00678	Warfarin	0	0.00631248397472685	1.10352	0.00249376558603491	0	0	0	0	0	0	0	0	0	0	163	163	163	163	163	163	163	163	163	163
row:00679	Warfarin	0	0.0063181832770912	1.10352	0.00249376558603491	0	0	0	0	0	0	0	0	0	0	119	119	119	119	119	119	119	119	119	119
row:00680	Warfarin	0	0.00631853365267214	1.10352	0.00249376558603491	0	0	0	0	0	0	0	0	0	0	267	267	267	267	267	267	267	267	267	267
row:00681	Warfarin	0	0.00632255767863934	1.10352	0.00249376558603491	0	0	0	0	0	0	0	0	0	0	1261	1261	1261	1261	1261	1261	1261	1261	1261	1261
row:00682	Warfarin	0	0.00632400292262884	1.10352	0.00249376558603491	0	0	0	0	0	0	0	0	0	0	112	112	112	112	112	112	112	112	112	112
row:00683	Warfarin	0	0.00632415756671057	1.10352	0.00249376558603491	0	0	1	0	1	1	0	0	0	0	494	494	333	494	333	333	494	494	494	494
row:00684	Warfarin	0	0.00632467032476747	1.10352	0.00249376558603491	0	0	0	0	0	0	0	0	0	0	416	416	416	416	416	416	416	416	416	416
row:00685	Warfarin	0	0.00632487139672434	1.10352	0.00249376558603491	1	0	0	0	0	0	0	0	0	0	49	49	49	49	49	49	49	49	49	49
row:00686	Warfarin	0	0.00632587290631129	1.10352	0.00249376558603491	0	0	0	0	0	0	0	0	0	0	24	24	24	24	24	24	24	24	24	24
row:00687	Warfarin	0	0.0063282127993772	1.10352	0.00249376558603491	0	0	0	0	0	0	0	0	0	0	818	818	818	818	818	818	818	818	818	818
row:00688	Warfarin	0	0.0063282127993772	1.10352	0.00249376558603491	0	0	0	0	0	0	0	0	0	0	1207	1207	1207	1207	1207	1207	1207	1207	1207	1207
row:00689	Warfarin	0	0.00632967621555118	1.10352	0.00249376558603491	0	0	0	0	0	0	0	0	0	0	1230	1230	1230	1230	1230	1230	1230	1230	1230	1230
row:00690	Warfarin	0	0.00632967621555118	1.10352	0.00249376558603491	0	0	0	0	0	0	0	0	0	0	1231	1231	1231	1231	1231	1231	1231	1231	1231	1231
row:00691	Warfarin	0	0.00633249453468867	1.10352	0.00249376558603491	1	0	0	0	0	0	0	0	0	0	658	658	658	658	658	658	658	658	658	658
row:00692	Warfarin	0	0.0063332147774786	1.10352	0.00249376558603491	0	0	0	0	0	0	0	0	0	0	1255	1255	1255	1255	1255	1255	1255	1255	1255	1255
row:00693	Warfarin	0	0.00633941698275928	1.10352	0.00249376558603491	0	0	0	0	0	0	0	0	0	0	1231	1231	1231	1231	1231	1231	1231	1231	1231	1231
row:00694	Warfarin	0	0.00634067121043688	1.10352	0.00249376558603491	0	0	0	0	0	0	0	0	0	0	1267	1267	1267	1267	1267	1267	1267	1267	1267	1267
row:00695	Warfarin	0	0.00634832514138226	1.10352	0.00249376558603491	0	0	0	0	0	0	0	0	0	0	854	854	854	854	854	854	854	854	854	854
row:00696	Warfarin	0	0.00634832514138226	1.10352	0.00249376558603491	0	0	0	0	0	0	0	0	0	0	92	92	92	92	92	92	92	92	92	92
row:00697	Warfarin	0	0.00635096182430171	1.10352	0.00249376558603491	0	0	0	0	0	0	0	0	0	0	10	10	10	10	10	10	10	10	10	10
row:00698	Warfarin	0	0.00635372323121315	1.10352	0.00249376558603491	0	0	0	0	0	0	0	0	0	0	92	92	92	92	92	92	92	92	92	92
row:00699	Warfarin	0	0.0063541421779395	1.10352	0.00249376558603491	0	0	0	0	0	0	0	0	0	0	1240	1240	1240	1240	1240	1240	1240	1240	1240	1240
row:00700	Warfarin	0	0.00635634148030287	1.10352	0.00249376558603491	0	0	0	0	0	0	0	0	0	0	1226	1226	1226	1226	1226	1226	1226	1226	1226	1226
row:00701	Warfarin	0	0.0063565711694794	1.10352	0.00249376558603491	0	0	0	0	0	0	0	0	0	0	963	963	963	963	963	963	963	963	963	963
row:00702	Warfarin	0	0.00636728407805512	1.10352	0.00249376558603491	1	0	1	0	1	1	0	0	0	0	446	446	443	446	443	443	446	446	446	446
row:00703	Warfarin	0	0.006368930421254	1.10352	0.00249376558603491	1	0	0	0	0	0	0	0	1	1	752	752	752	752	752	752	752	752	636	636
row:00704	Warfarin	0	0.0063715845644225	1.10352	0.00249376558603491	0	0	0	0	0	0	0	0	0	0	1264	1264	1264	1264	1264	1264	1264	1264	1264	1264
row:00705	Warfarin	0	0.0063739253567833	1.10352	0.00249376558603491	0	0	0	0	0	0	0	0	0	0	1235	1235	1235	1235	1235	1235	1235	1235	1235	1235
row:00706	Warfarin	0	0.00638594211191363	1.10352	0.00249376558603491	1	0	0	0	0	0	0	0	0	0	151	151	151	151	151	151	151	151	151	151
row:00707	Warfarin	0	0.00638637897358014	1.10352	0.00249376558603491	0	0	0	0	0	0	0	0	0	0	1268	1268	1268	1268	1268	1268	1268	1268	1268	1268
row:00708	Warfarin	0	0.0063881448024099	1.10352	0.00249376558603491	0	0	0	0	0	0	0	0	0	0	74	74	74	74	74	74	74	74	74	74
row:00709	Warfarin	0	0.00638815460597117	1.10352	0.00249376558603491	0	0	0	0	0	0	0	0	0	0	96	96	96	96	96	96	96	96	96	96
row:00710	Warfarin	0	0.0063951787931372	1.10352	0.00249376558603491	0	0	0	0	0	0	0	0	0	0	1260	1260	1260	1260	1260	1260	1260	1260	1260	1260
row:00711	Warfarin	0	0.00640588977350035	1.10352	0.00249376558603491	0	0	0	0	0	0	0	0	0	0	163	163	163	163	163	163	163	163	163	163
row:00712	Warfarin	0	0.00640589945237592	1.10352	0.00249376558603491	1	0	0	0	0	0	0	0	0	0	520	520	520	520	520	520	520	520	520	520
row:00713	Warfarin	0	0.00640679072104556	1.10352	0.00249376558603491	0	0	0	0	0	0	0	0	0	0	1246	1246	1246	1246	1246	1246	1246	1246	1246	1246
row:00714	Warfarin	0	0.00641174100946769	1.10352	0.00249376558603491	0	0	0	0	0	0	0	0	0	0	1259	1259	1259	1259	1259	1259	1259	1259	1259	1259
row:00715	Warfarin	0	0.00641284364910439	1.10352	0.00249376558603491	1	1	0	0	0	0	0	0	0	0	310	303	310	310	310	310	310	310	310	310
row:00716	Warfarin	0	0.00641727477286718	1.10352	0.00249376558603491	0	0	0	0	0	0	0	0	0	0	1246	1246	1246	1246	1246	1246	1246	1246	1246	1246
row:00717	Warfarin	0	0.00641889973784603	1.10352	0.00249376558603491	0	0	0	0	0	0	0	0	0	0	548	548	548	548	548	548	548	548	548	548
row:00718	Warfarin	0	0.00641942140902522	1.10352	0.00249376558603491	0	0	0	0	0	0	0	0	0	0	14	14	14	14	14	14	14	14	14	14
row:00719	Warfarin	0	0.0064249903087183	1.10352	0.00249376558603491	0	0	0	0	0	0	0	0	0	0	1266	1266	1266	1266	1266	1266	1266	1266	1266	1266
row:00720	Warfarin	0	0.00642703868889897	1.10352	0.00249376558603491	0	0	0	0	0	0	0	0	0	0	175	175	175	175	175	175	175	175	175	175
row:00721	Warfarin	0	0.00642709613118611	1.10352	0.00249376558603491	0	0	0	0	0	0	0	0	0	0	28	28	28	28	28	28	28	28	28	28
row:00722	Warfarin	0	0.00643255503940905	1.10352	0.00249376558603491	0	0	0	0	0	0	0	0	0	0	299	299	299	299	299	299	299	299	299	299
row:00723	Warfarin	0	0.0064350720827936	1.10352	0.00249376558603491	0	0	0	0	0	0	0	0	0	0	122	122	122	122	122	122	122	122	122	122
row:00724	Warfarin	0	0.00643583239934951	1.10352	0.00249376558603491	0	0	0	0	0	0	0	0	0	0	1240	1240	1240	1240	1240	1240	1240	1240	1240	1240
row:00725	Warfarin	0	0.00644404855598905	1.10352	0.00249376558603491	0	0	0	0	0	0	0	0	0	0	291	291	291	291	291	291	291	291	291	291
row:00726	Warfarin	0	0.0064478175837623	1.10352	0.00249376558603491	0	0	0	0	0	0	0	0	0	0	350	350	350	350	350	350	350	350	350	350
row:00727	Warfarin	0	0.00646103119290144	1.10352	0.00249376558603491	0	0	0	0	0	0	0	0	0	0	333	333	333	333	333	333	333	333	333	333
row:00728	Warfarin	0	0.00647095794678345	1.10352	0.00249376558603491	0	0	0	0	0	0	0	0	0	0	1276	1276	1276	1276	1276	1276	1276	1276	1276	1276
row:00729	Warfarin	0	0.00647202002172321	1.10352	0.00249376558603491	0	0	0	0	0	0	0	0	0	0	1220	1220	1220	1220	1220	1220	1220	1220	1220	1220
row:00730	Warfarin	0	0.00647418909740887	1.10352	0.00249376558603491	0	0	0	0	0	0	0	0	0	0	1032	1032	1032	1032	1032	1032	1032	1032	1032	1032
row:00731	Warfarin	0	0.00648137014192171	1.10352	0.00249376558603491	0	0	0	0	0	0	0	0	0	0	1241	1241	1241	1241	1241	1241	1241	1241	1241	1241
row:00732	Warfarin	0	0.00648424433982868	1.10352	0.00249376558603491	0	0	0	0	0	0	0	0	0	0	1274	1274	1274	1274	1274	1274	1274	1274	1274	1274
row:00733	Warfarin	0	0.00649466374342746	1.10352	0.00249376558603491	0	0	0	0	0	0	0	0	0	0	1273	1273	1273	1273	1273	1273	1273	1273	1273	1273
row:00734	Warfarin	0	0.0064975055850812	1.10352	0.00249376558603491	1	0	0	0	0	0	0	1	0	1	1020	1020	1020	1020	1020	1020	1020	678	1020	678
row:00735	Warfarin	0	0.00649872958437819	1.10352	0.00249376558603491	0	1	0	0	0	0	0	0	0	0	1261	3	1261	1261	1261	1261	1261	1261	1261	1261
row:00736	Warfarin	0	0.00650354695253488	1.10352	0.00249376558603491	0	0	0	0	0	0	0	0	0	0	527	527	527	527	527	527	527	527	527	527
row:00737	Warfarin	0	0.00651781491827993	1.10352	0.00249376558603491	0	0	0	1	1	1	1	0	0	1	476	476	476	463	463	463	463	476	476	463
row:00738	Warfarin	0	0.00651946517471493	1.10352	0.00249376558603491	0	0	0	0	0	0	0	0	0	0	6	6	6	6	6	6	6	6	6	6
row:00739	Warfarin	0	0.00651946517471493	1.10352	0.00249376558603491	0	0	0	0	0	0	0	0	0	0	1259	1259	1259	1259	1259	1259	1259	1259	1259	1259
row:00740	Warfarin	0	0.00651946517471493	1.10352	0.00249376558603491	0	0	0	0	0	0	0	0	0	0	25	25	25	25	25	25	25	25	25	25
row:00741	Warfarin	0	0.00652302793327877	1.10352	0.00249376558603491	0	0	0	0	0	0	0	0	0	0	160	160	160	160	160	160	160	160	160	160
row:00742	Warfarin	0	0.00653416955176808	1.10352	0.00249376558603491	0	0	0	0	0	0	0	0	0	0	1218	1218	1218	1218	1218	1218	1218	1218	1218	1218
row:00743	Warfarin	0	0.00653588922641843	1.10352	0.00249376558603491	0	0	0	0	0	0	0	0	0	0	155	155	155	155	155	155	155	155	155	155
row:00744	Warfarin	0	0.00653694484393053	1.10352	0.00249376558603491	0	0	0	0	0	0	0	0	0	0	178	178	178	178	178	178	178	178	178	178
row:00745	Warfarin	0	0.00654842109772056	1.10352	0.00249376558603491	0	0	0	0	0	0	0	0	0	0	190	190	190	190	190	190	190	190	190	190
row:00746	Warfarin	0	0.00654923020230677	1.10352	0.00249376558603491	1	0	0	0	0	0	0	0	0	0	967	967	967	967	967	967	967	967	967	967
row:00747	Warfarin	0	0.00655138812735406	1.10352	0.00249376558603491	0	0	0	0	0	0	0	0	0	0	1211	1211	1211	1211	1211	1211	1211	1211	1211	1211
row:00748	Warfarin	0	0.00655138812735406	1.10352	0.00249376558603491	0	0	0	0	0	0	0	0	0	0	264	264	264	264	264	264	264	264	264	264
row:00749	Warfarin	0	0.00655415431538346	1.10352	0.00249376558603491	0	0	0	0	0	0	0	0	0	0	1191	1191	1191	1191	1191	1191	1191	1191	1191	1191
row:00750	Warfarin	0	0.00655540340078939	1.10352	0.00249376558603491	0	0	0	0	0	0	0	0	0	0	1253	1253	1253	1253	1253	1253	1253	1253	1253	1253
row:00751	Warfarin	0	0.00655939813971176	1.10352	0.00249376558603491	0	0	0	0	0	0	0	0	0	0	96	96	96	96	96	96	96	96	96	96
row:00752	Warfarin	0	0.00656117445110954	1.10352	0.00249376558603491	0	0	0	0	0	0	0	0	0	0	1273	1273	1273	1273	1273	1273	1273	1273	1273	1273
row:00753	Warfarin	0	0.00656217064911743	1.10352	0.00249376558603491	0	0	1	0	1	1	0	0	0	0	699	699	538	699	538	538	699	699	699	699
row:00754	Warfarin	0	0.00656374853698008	1.10352	0.00249376558603491	0	0	0	0	0	0	0	0	0	0	1206	1206	1206	1206	1206	1206	1206	1206	1206	1206
row:00755	Warfarin	0	0.00656427302406191	1.10352	0.00249376558603491	1	0	0	0	0	0	0	0	0	0	341	341	341	341	341	341	341	341	341	341
row:00756	Warfarin	0	0.00656993561638381	1.10352	0.00249376558603491	0	0	0	0	0	0	0	0	0	0	1205	1205	1205	1205	1205	1205	1205	1205	1205	1205
row:00757	Warfarin	0	0.00657550637938539	1.10352	0.00249376558603491	0	0	0	0	0	0	0	0	0	0	67	67	67	67	67	67	67	67	67	67
row:00758	Warfarin	0	0.00657725429695522	1.5440	0.0147058823529412	0	0	0	0	0	0	0	0	0	0	239	239	239	239	239	239	239	239	239	239
row:00759	Warfarin	0	0.00657763231477144	1.10352	0.00249376558603491	1	0	0	1	1	1	1	0	0	1	292	292	292	279	279	279	279	292	292	279
row:00760	Warfarin	0	0.00657842722532734	1.10352	0.00249376558603491	0	0	0	0	0	0	0	0	0	0	1266	1266	1266	1266	1266	1266	1266	1266	1266	1266
row:00761	Warfarin	0	0.00657895336234939	1.10352	0.00249376558603491	0	0	0	0	0	0	0	0	0	0	1275	1275	1275	1275	1275	1275	1275	1275	1275	1275
row:00762	Warfarin	0	0.00658160802055988	1.10352	0.00249376558603491	1	0	0	0	0	0	0	0	0	0	1238	1238	1238	1238	1238	1238	1238	1238	1238	1238
row:00763	Warfarin	0	0.00658233691692102	1.10352	0.00249376558603491	0	0	0	0	0	0	0	0	0	0	711	711	711	711	711	711	711	711	711	711
row:00764	Warfarin	0	0.00659488180011443	1.10352	0.00249376558603491	0	0	0	0	0	0	0	0	0	0	20	20	20	20	20	20	20	20	20	20
row:00765	Warfarin	0	0.00660229788018077	1.10352	0.00249376558603491	0	0	0	0	0	0	0	0	0	0	1266	1266	1266	1266	1266	1266	1266	1266	1266	1266
row:00766	Warfarin	0	0.00660551339597082	1.10352	0.00249376558603491	0	0	0	0	0	0	0	0	0	0	1223	1223	1223	1223	1223	1223	1223	1223	1223	1223
row:00767	Warfarin	0	0.00661527699675336	1.10352	0.00249376558603491	0	0	0	0	0	0	0	0	0	0	73	73	73	73	73	73	73	73	73	73
row:00768	Warfarin	0	0.00661693307681881	1.10352	0.00249376558603491	0	0	0	0	0	0	0	0	0	0	257	257	257	257	257	257	257	257	257	257
row:00769	Warfarin	0	0.00661724960572193	1.10352	0.00249376558603491	0	0	0	0	0	0	0	0	0	0	1218	1218	1218	1218	1218	1218	1218	1218	1218	1218
row:00770	Warfarin	0	0.00661873368138233	1.10352	0.00249376558603491	0	0	0	0	0	0	0	0	0	0	1239	1239	1239	1239	1239	1239	1239	1239	1239	1239
row:00771	Warfarin	0	0.00661974597882207	1.10352	0.00249376558603491	1	0	0	0	0	0	0	0	0	0	636	636	636	636	636	636	636	636	636	636
row:00772	Warfarin	0	0.00662192778804005	1.10352	0.00249376558603491	0	0	0	0	0	0	0	0	0	0	1146	1146	1146	1146	1146	1146	1146	1146	1146	1146
row:00773	Warfarin	0	0.00662307918342192	1.10352	0.00249376558603491	0	0	0	0	0	0	0	0	0	0	1269	1269	1269	1269	1269	1269	1269	1269	1269	1269
row:00774	Warfarin	0	0.00662648162023492	1.10352	0.00249376558603491	0	0	0	0	0	0	0	0	0	0	71	71	71	71	71	71	71	71	71	71
row:00775	Warfarin	0	0.00662915822731439	1.10352	0.00249376558603491	1	1	0	0	0	0	0	0	0	0	1046	529	1046	1046	1046	1046	1046	1046	1046	1046
row:00776	Warfarin	0	0.00662915822731439	1.10352	0.00249376558603491	0	0	0	0	0	0	0	0	0	0	135	135	135	135	135	135	135	135	135	135
row:00777	Warfarin	0	0.00663071160099094	1.10352	0.00249376558603491	1	0	0	0	0	0	0	1	0	1	624	624	624	624	624	624	624	488	624	488
row:00778	Warfarin	0	0.00663372602336462	1.10352	0.00249376558603491	0	0	0	0	0	0	0	0	0	0	867	867	867	867	867	867	867	867	867	867
row:00779	Warfarin	0	0.00663920887734813	1.10352	0.00249376558603491	0	0	0	0	0	0	0	0	0	0	675	675	675	675	675	675	675	675	675	675
row:00780	Warfarin	0	0.00663920887734813	1.10352	0.00249376558603491	0	0	0	0	0	0	0	0	0	0	192	192	192	192	192	192	192	192	192	192
row:00781	Warfarin	0	0.00664061277838909	1.10352	0.00249376558603491	0	0	0	0	0	0	0	0	0	0	69	69	69	69	69	69	69	69	69	69
row:00782	Warfarin	0	0.00664881617024939	1.10352	0.00249376558603491	0	0	0	0	0	0	0	0	0	0	50	50	50	50	50	50	50	50	50	50
row:00783	Warfarin	0	0.00664985979972464	1.10352	0.00249376558603491	1	0	0	0	0	0	0	0	0	0	37	37	37	37	37	37	37	37	37	37
row:00784	Warfarin	0	0.00665231304181231	1.10352	0.00249376558603491	0	0	0	0	0	0	0	0	0	0	31	31	31	31	31	31	31	31	31	31
row:00785	Warfarin	0	0.00665232374298534	1.10352	0.00249376558603491	0	0	0	0	0	0	0	0	0	0	1260	1260	1260	1260	1260	1260	1260	1260	1260	1260
row:00786	Warfarin	0	0.00665456852269307	1.10352	0.00249376558603491	0	0	0	0	0	0	0	0	0	0	1234	1234	1234	1234	1234	1234	1234	1234	1234	1234
row:00787	Warfarin	0	0.00665777378054216	1.10352	0.00249376558603491	0	0	0	0	0	0	0	0	0	0	1234	1234	1234	1234	1234	1234	1234	1234	1234	1234
row:00788	Warfarin	0	0.00665945923585945	1.10352	0.00249376558603491	0	0	0	0	0	0	0	0	0	0	118	118	118	118	118	118	118	118	118	118
row:00789	Warfarin	0	0.00666140859785812	1.10352	0.00249376558603491	0	0	0	0	0	0	0	0	0	0	1276	1276	1276	1276	1276	1276	1276	1276	1276	1276
row:00790	Warfarin	0	0.00666212097982	1.10352	0.00249376558603491	0	0	0	0	0	0	0	0	0	0	7	7	7	7	7	7	7	7	7	7
row:00791	Warfarin	0	0.00666215001728055	1.10352	0.00249376558603491	0	0	0	0	0	0	0	0	0	0	1181	1181	1181	1181	1181	1181	1181	1181	1181	1181
row:00792	Warfarin	0	0.00667208411579667	1.10352	0.00249376558603491	0	0	0	0	0	0	0	0	0	0	189	189	189	189	189	189	189	189	189	189
row:00793	Warfarin	0	0.00667251581874276	1.10352	0.00249376558603491	0	0	0	0	0	0	0	0	0	0	43	43	43	43	43	43	43	43	43	43
row:00794	Warfarin	0	0.0066736398843497	1.10352	0.00249376558603491	0	0	0	0	0	0	0	0	0	0	1209	1209	1209	1209	1209	1209	1209	1209	1209	1209
row:00795	Warfarin	0	0.00667381294915084	1.10352	0.00249376558603491	0	0	0	0	0	0	0	0	0	0	1204	1204	1204	1204	1204	1204	1204	1204	1204	1204
row:00796	Warfarin	0	0.00667398740121366	1.10352	0.00249376558603491	0	0	0	0	0	0	0	0	0	0	277	277	277	277	277	277	277	277	277	277
row:00797	Warfarin	0	0.00667495463034279	1.10352	0.00249376558603491	0	0	0	0	0	0	0	0	1	1	1212	1212	1212	1212	1212	1212	1212	1212	230	230
row:00798	Warfarin	0	0.00667528230013976	1.10352	0.00249376558603491	0	0	0	0	0	0	0	0	0	0	1268	1268	1268	1268	1268	1268	1268	1268	1268	1268
row:00799	Warfarin	0	0.00667552619117652	1.10352	0.00249376558603491	0	0	0	0	0	0	0	0	0	0	632	632	632	632	632	632	632	632	632	632
row:00800	Warfarin	0	0.00667621933304825	1.10352	0.00249376558603491	0	0	0	0	0	0	0	0	0	0	1227	1227	1227	1227	1227	1227	1227	1227	1227	1227
row:00801	Warfarin	0	0.00667640783195838	1.10352	0.00249376558603491	0	0	0	0	0	0	0	0	0	0	1241	1241	1241	1241	1241	1241	1241	1241	1241	1241
row:00802	Warfarin	0	0.0066924918680354	1.10352	0.00249376558603491	1	0	0	1	1	1	1	0	0	1	544	544	544	532	532	532	532	544	544	532
row:00803	Warfarin	0	0.00669937357910888	1.10352	0.00249376558603491	0	0	0	0	0	0	0	0	0	0	139	139	139	139	139	139	139	139	139	139
row:00804	Warfarin	0	0.00670466995877247	1.10352	0.00249376558603491	0	0	0	0	0	0	0	0	1	1	1195	1195	1195	1195	1195	1195	1195	1195	888	888
row:00805	Warfarin	0	0.00670587129515475	1.10352	0.00249376558603491	0	0	0	0	0	0	0	0	0	0	1260	1260	1260	1260	1260	1260	1260	1260	1260	1260
row:00806	NOAC	1	0.00670589866872086	1.5440	1	1	1	1	0	1	1	0	0	0	0	174	171	171	174	171	171	174	174	174	174
row:00807	Warfarin	0	0.00670835962151797	1.10352	0.00249376558603491	0	0	0	0	0	0	0	0	0	0	1220	1220	1220	1220	1220	1220	1220	1220	1220	1220
row:00808	Warfarin	0	0.00670871680714423	1.10352	0.00249376558603491	0	0	0	0	0	0	0	0	0	0	1260	1260	1260	1260	1260	1260	1260	1260	1260	1260
row:00809	Warfarin	0	0.00670900128304523	1.10352	0.00249376558603491	0	0	0	0	0	0	0	0	0	0	101	101	101	101	101	101	101	101	101	101
row:00810	Warfarin	0	0.00671247045100939	1.10352	0.00249376558603491	0	0	0	0	0	0	0	0	0	0	1266	1266	1266	1266	1266	1266	1266	1266	1266	1266
row:00811	Warfarin	0	0.00671282644385422	1.10352	0.00249376558603491	0	0	0	0	0	0	0	0	0	0	1263	1263	1263	1263	1263	1263	1263	1263	1263	1263
row:00812	Warfarin	0	0.00671530282309719	1.10352	0.00249376558603491	0	0	0	0	0	0	0	0	0	0	1227	1227	1227	1227	1227	1227	1227	1227	1227	1227
row:00813	Warfarin	0	0.00672116718795453	1.10352	0.00249376558603491	0	0	0	0	0	0	0	0	0	0	1279	1279	1279	1279	1279	1279	1279	1279	1279	1279
row:00814	Warfarin	0	0.00672209508429048	1.10352	0.00249376558603491	1	0	0	0	0	0	0	0	0	0	303	303	303	303	303	303	303	303	303	303
row:00815	Warfarin	0	0.00672321833549477	1.10352	0.00249376558603491	1	0	0	0	0	0	0	0	0	0	509	509	509	509	509	509	509	509	509	509
row:00816	Warfarin	0	0.00672347660729147	1.10352	0.00249376558603491	0	0	0	0	0	0	0	0	0	0	3	3	3	3	3	3	3	3	3	3
row:00817	Warfarin	0	0.00672712060677618	1.10352	0.00249376558603491	0	0	1	0	1	1	0	0	0	0	129	129	127	129	127	127	129	129	129	129
row:00818	Warfarin	0	0.0067273591060052	1.10352	0.00249376558603491	0	0	0	0	0	0	0	0	0	0	1216	1216	1216	1216	1216	1216	1216	1216	1216	1216
row:00819	Warfarin	0	0.0067273591060052	1.10352	0.00249376558603491	0	0	0	0	0	0	0	0	0	0	57	57	57	57	57	57	57	57	57	57
row:00820	Warfarin	0	0.0067302772301148	1.10352	0.00249376558603491	0	0	0	0	0	0	0	0	0	0	1247	1247	1247	1247	1247	1247	1247	1247	1247	1247
row:00821	Warfarin	0	0.00673032685059125	1.10352	0.00249376558603491	0	0	0	0	0	0	0	0	0	0	1239	1239	1239	1239	1239	1239	1239	1239	1239	1239
row:00822	Warfarin	0	0.00673221248365714	1.10352	0.00249376558603491	1	0	0	0	0	0	0	0	0	0	45	45	45	45	45	45	45	45	45	45
row:00823	Warfarin	0	0.00673318799557199	1.10352	0.00249376558603491	0	0	0	0	0	0	0	0	0	0	29	29	29	29	29	29	29	29	29	29
row:00824	Warfarin	0	0.00673998385108766	1.10352	0.00249376558603491	0	0	0	0	0	0	0	0	0	0	1205	1205	1205	1205	1205	1205	1205	1205	1205	1205
row:00825	Warfarin	0	0.00674320249064386	1.10352	0.00249376558603491	0	0	0	0	0	0	0	0	0	0	1259	1259	1259	1259	1259	1259	1259	1259	1259	1259
row:00826	Warfarin	0	0.00674385324608423	1.10352	0.00249376558603491	1	0	0	0	0	0	0	0	0	0	186	186	186	186	186	186	186	186	186	186
row:00827	Warfarin	0	0.00674453324309871	1.10352	0.00249376558603491	1	0	0	0	0	0	0	0	0	0	419	419	419	419	419	419	419	419	419	419
row:00828	Warfarin	0	0.00674601291976338	1.10352	0.00249376558603491	0	0	0	0	0	0	0	0	0	0	1230	1230	1230	1230	1230	1230	1230	1230	1230	1230
row:00829	Warfarin	0	0.00674666125216945	1.10352	0.00249376558603491	0	0	0	0	0	0	0	0	0	0	469	469	469	469	469	469	469	469	469	469
row:00830	Warfarin	0	0.00674666125216945	1.10352	0.00249376558603491	1	0	0	0	0	0	0	0	0	0	983	983	983	983	983	983	983	983	983	983
row:00831	Warfarin	0	0.00674925925333252	1.10352	0.00249376558603491	0	0	0	0	0	0	0	0	0	0	1276	1276	1276	1276	1276	1276	1276	1276	1276	1276
row:00832	Warfarin	0	0.00675281794842143	1.10352	0.00249376558603491	0	0	0	0	0	0	0	0	0	0	1008	1008	1008	1008	1008	1008	1008	1008	1008	1008
row:00833	Warfarin	0	0.00675447615798459	1.10352	0.00249376558603491	0	0	0	0	0	0	0	0	0	0	811	811	811	811	811	811	811	811	811	811
row:00834	Warfarin	0	0.00676892254526827	1.10352	0.00249376558603491	0	0	0	0	0	0	0	0	0	0	74	74	74	74	74	74	74	74	74	74
row:00835	Warfarin	0	0.0067758650668257	1.10352	0.00249376558603491	0	0	0	0	0	0	0	0	0	0	1029	1029	1029	1029	1029	1029	1029	1029	1029	1029
row:00836	Warfarin	0	0.00677691444347269	1.10352	0.00249376558603491	0	0	0	0	0	0	0	0	0	0	1216	1216	1216	1216	1216	1216	1216	1216	1216	1216
row:00837	Warfarin	0	0.00677741490812803	1.10352	0.00249376558603491	1	0	0	0	0	0	0	0	0	0	270	270	270	270	270	270	270	270	270	270
row:00838	Warfarin	0	0.00678004488328202	1.10352	0.00249376558603491	0	1	0	0	0	0	0	0	0	0	1224	178	1224	1224	1224	1224	1224	1224	1224	1224
row:00839	Warfarin	0	0.00678401945910504	1.10352	0.00249376558603491	0	0	0	0	0	0	0	0	0	0	149	149	149	149	149	149	149	149	149	149
row:00840	Warfarin	0	0.00679459898257132	1.10352	0.00249376558603491	0	1	0	0	0	0	0	0	0	0	940	298	940	940	940	940	940	940	940	940
row:00841	Warfarin	0	0.00679637389165744	1.10352	0.00249376558603491	0	0	1	0	1	1	0	0	0	0	823	823	778	823	778	778	823	823	823	823
row:00842	Warfarin	0	0.00679731437142342	1.10352	0.00249376558603491	0	0	0	0	0	0	0	0	0	0	1259	1259	1259	1259	1259	1259	1259	1259	1259	1259
row:00843	Warfarin	0	0.00680157214420596	1.10352	0.00249376558603491	0	0	0	0	0	0	0	0	0	0	1124	1124	1124	1124	1124	1124	1124	1124	1124	1124
row:00844	Warfarin	0	0.00680277606476495	1.10352	0.00249376558603491	0	0	0	0	0	0	0	0	0	0	1208	1208	1208	1208	1208	1208	1208	1208	1208	1208
row:00845	Warfarin	0	0.00680321792718918	1.10352	0.00249376558603491	0	0	0	0	0	0	0	0	0	0	17	17	17	17	17	17	17	17	17	17
row:00846	Warfarin	0	0.00681414477990146	1.10352	0.00249376558603491	1	0	0	0	0	0	0	0	0	0	180	180	180	180	180	180	180	180	180	180
row:00847	Warfarin	0	0.00681582806683532	1.10352	0.00249376558603491	0	0	0	0	0	0	0	0	0	0	1219	1219	1219	1219	1219	1219	1219	1219	1219	1219
row:00848	Warfarin	0	0.00681760372525325	1.10352	0.00249376558603491	0	0	0	0	0	0	0	0	0	0	137	137	137	137	137	137	137	137	137	137
row:00849	Warfarin	0	0.00681769802184377	1.10352	0.00249376558603491	0	0	0	0	0	0	0	0	0	0	1273	1273	1273	1273	1273	1273	1273	1273	1273	1273
row:00850	Warfarin	0	0.00681892205528013	1.10352	0.00249376558603491	0	0	0	0	0	0	0	0	0	0	277	277	277	277	277	277	277	277	277	277
row:00851	Warfarin	0	0.00681933537328504	1.10352	0.00249376558603491	0	0	0	0	0	0	0	0	0	0	98	98	98	98	98	98	98	98	98	98
row:00852	Warfarin	0	0.00681969067404698	1.10352	0.00249376558603491	0	0	0	0	0	0	0	0	0	0	496	496	496	496	496	496	496	496	496	496
row:00853	Warfarin	0	0.00682051354434812	1.10352	0.00249376558603491	0	0	0	0	0	0	0	0	0	0	1247	1247	1247	1247	1247	1247	1247	1247	1247	1247
row:00854	Warfarin	0	0.00682176355475394	1.10352	0.00249376558603491	0	0	0	0	0	0	0	0	0	0	406	406	406	406	406	406	406	406	406	406
row:00855	Warfarin	0	0.00682445017069643	1.10352	0.00249376558603491	0	0	0	0	0	0	0	0	0	0	51	51	51	51	51	51	51	51	51	51
row:00856	Warfarin	0	0.0068274545138352	1.10352	0.00249376558603491	0	0	0	0	0	0	0	0	0	0	952	952	952	952	952	952	952	952	952	952
row:00857	Warfarin	0	0.00683124120257511	1.10352	0.00249376558603491	0	0	0	0	0	0	0	0	0	0	505	505	505	505	505	505	505	505	505	505
row:00858	Warfarin	0	0.00683174563717766	1.10352	0.00249376558603491	0	0	0	0	0	0	0	0	0	0	160	160	160	160	160	160	160	160	160	160
row:00859	Warfarin	0	0.00683308772794703	1.10352	0.00249376558603491	0	0	0	0	0	0	0	0	0	0	197	197	197	197	197	197	197	197	197	197
row:00860	Warfarin	0	0.00683825423672579	1.10352	0.00249376558603491	0	0	0	0	0	0	0	0	0	0	1274	1274	1274	1274	1274	1274	1274	1274	1274	1274
row:00861	Warfarin	0	0.00683850523957985	1.10352	0.00249376558603491	0	0	0	0	0	0	0	0	0	0	222	222	222	222	222	222	222	222	222	222
row:00862	Warfarin	0	0.00684106913228772	1.10352	0.00249376558603491	0	0	0	0	0	0	0	0	0	0	1206	1206	1206	1206	1206	1206	1206	1206	1206	1206
row:00863	Warfarin	0	0.00684417054451922	1.10352	0.00249376558603491	0	0	0	0	0	0	0	0	0	0	1196	1196	1196	1196	1196	1196	1196	1196	1196	1196
row:00864	Warfarin	0	0.00684433813173626	1.10352	0.00249376558603491	0	0	0	0	0	0	0	0	0	0	1197	1197	1197	1197	1197	1197	1197	1197	1197	1197
row:00865	Warfarin	0	0.00684620067705678	1.10352	0.00249376558603491	0	0	0	0	0	0	0	0	0	0	1225	1225	1225	1225	1225	1225	1225	1225	1225	1225
row:00866	Warfarin	0	0.0068465396591207	1.10352	0.00249376558603491	0	0	0	0	0	0	0	0	0	0	1226	1226	1226	1226	1226	1226	1226	1226	1226	1226
row:00867	Warfarin	0	0.00684927322181966	1.10352	0.00249376558603491	0	0	0	0	0	0	0	0	0	0	1248	1248	1248	1248	1248	1248	1248	1248	1248	1248
row:00868	Warfarin	0	0.00684958967994117	1.10352	0.00249376558603491	0	0	0	0	0	0	0	0	0	0	1260	1260	1260	1260	1260	1260	1260	1260	1260	1260
row:00869	Warfarin	0	0.0068511631324455	1.10352	0.00249376558603491	0	0	0	0	0	0	0	0	0	0	1229	1229	1229	1229	1229	1229	1229	1229	1229	1229
row:00870	Warfarin	0	0.00685663191564018	1.10352	0.00249376558603491	1	0	0	0	0	0	0	0	0	0	589	589	589	589	589	589	589	589	589	589
row:00871	Warfarin	0	0.0068572633131864	1.10352	0.00249376558603491	0	0	0	0	0	0	0	0	0	0	1223	1223	1223	1223	1223	1223	1223	1223	1223	1223
row:00872	Warfarin	0	0.00685880973268389	1.10352	0.00249376558603491	0	0	0	0	0	0	0	0	0	0	1199	1199	1199	1199	1199	1199	1199	1199	1199	1199
row:00873	Warfarin	0	0.00685894581766177	1.10352	0.00249376558603491	0	0	0	0	0	0	0	0	0	0	1252	1252	1252	1252	1252	1252	1252	1252	1252	1252
row:00874	Warfarin	0	0.00686103653404365	1.10352	0.00249376558603491	0	0	0	0	0	0	0	0	0	0	1210	1210	1210	1210	1210	1210	1210	1210	1210	1210
row:00875	Warfarin	0	0.00686272681945573	1.10352	0.00249376558603491	0	0	0	0	0	0	0	0	0	0	1258	1258	1258	1258	1258	1258	1258	1258	1258	1258
row:00876	Warfarin	0	0.00686816119814498	1.10352	0.00249376558603491	0	0	0	0	0	0	0	0	0	0	106	106	106	106	106	106	106	106	106	106
row:00877	Warfarin	0	0.006868535310854	1.10352	0.00249376558603491	0	1	0	0	0	0	0	0	0	0	92	80	92	92	92	92	92	92	92	92
row:00878	Warfarin	0	0.00686961716915306	1.10352	0.00249376558603491	0	0	0	0	0	0	0	1	0	1	1208	1208	1208	1208	1208	1208	1208	1088	1208	1088
row:00879	Warfarin	0	0.00687025309691253	1.10352	0.00249376558603491	0	0	1	0	1	1	0	0	0	0	1174	1174	1174	1174	1174	1174	1174	1174	1174	1174
row:00880	Warfarin	0	0.00687341051395214	1.10352	0.00249376558603491	0	0	0	0	0	0	0	0	0	0	506	506	506	506	506	506	506	506	506	506
row:00881	Warfarin	0	0.00687377163382477	1.10352	0.00249376558603491	1	1	0	0	0	0	0	0	0	0	995	67	995	995	995	995	995	995	995	995
row:00882	Warfarin	0	0.00687740492701885	1.10352	0.00249376558603491	0	0	0	0	0	0	0	0	0	0	1227	1227	1227	1227	1227	1227	1227	1227	1227	1227
row:00883	Warfarin	0	0.00688024321901551	1.10352	0.00249376558603491	0	0	0	0	0	0	0	0	0	0	1176	1176	1176	1176	1176	1176	1176	1176	1176	1176
row:00884	Warfarin	0	0.00688296511449164	1.10352	0.00249376558603491	0	0	0	0	0	0	0	0	0	0	1259	1259	1259	1259	1259	1259	1259	1259	1259	1259
row:00885	Warfarin	0	0.00688316605136101	1.10352	0.00249376558603491	0	0	0	0	0	0	0	0	0	0	39	39	39	39	39	39	39	39	39	39
row:00886	Warfarin	0	0.00688490036148807	1.10352	0.00249376558603491	0	0	0	0	0	0	0	0	0	0	1262	1262	1262	1262	1262	1262	1262	1262	1262	1262
row:00887	Warfarin	0	0.00688653939641265	1.10352	0.00249376558603491	1	0	0	0	0	0	0	0	0	0	804	804	804	804	804	804	804	804	804	804
row:00888	Warfarin	0	0.00688915231333467	1.10352	0.00249376558603491	0	0	0	0	0	0	0	0	0	0	20	20	20	20	20	20	20	20	20	20
row:00889	Warfarin	0	0.00689428809448369	1.10352	0.00249376558603491	0	0	0	0	0	0	0	0	0	0	1230	1230	1230	1230	1230	1230	1230	1230	1230	1230
row:00890	Warfarin	0	0.00689859764764598	1.10352	0.00249376558603491	0	0	0	0	0	0	0	0	0	0	1276	1276	1276	1276	1276	1276	1276	1276	1276	1276
row:00891	Warfarin	0	0.0069052056026442	1.10352	0.00249376558603491	0	0	0	0	0	0	0	0	0	0	233	233	233	233	233	233	233	233	233	233
row:00892	Warfarin	0	0.00690673037093349	1.10352	0.00249376558603491	0	0	0	0	0	0	0	0	0	0	74	74	74	74	74	74	74	74	74	74
row:00893	Warfarin	0	0.00691376443731306	1.10352	0.00249376558603491	0	0	0	0	0	0	0	1	0	1	1226	1226	1226	1226	1226	1226	1226	1143	1226	1143
row:00894	Warfarin	0	0.00691473245527456	1.10352	0.00249376558603491	1	0	0	0	0	0	0	0	0	0	618	618	618	618	618	618	618	618	618	618
row:00895	Warfarin	0	0.00692571099000869	1.10352	0.00249376558603491	0	0	0	0	0	0	0	0	0	0	1226	1226	1226	1226	1226	1226	1226	1226	1226	1226
row:00896	Warfarin	0	0.00692965782667757	1.10352	0.00249376558603491	0	0	0	0	0	0	0	0	0	0	1279	1279	1279	1279	1279	1279	1279	1279	1279	1279
row:00897	Warfarin	0	0.00694050841795417	1.10352	0.00249376558603491	0	0	0	0	0	0	0	0	0	0	106	106	106	106	106	106	106	106	106	106
row:00898	Warfarin	0	0.00694052374734513	1.10352	0.00249376558603491	0	0	0	0	0	0	0	1	0	1	1255	1255	1255	1255	1255	1255	1255	490	1255	490
row:00899	Warfarin	0	0.00694144982515543	1.10352	0.00249376558603491	0	0	0	0	0	0	0	0	0	0	72	72	72	72	72	72	72	72	72	72
row:00900	Warfarin	0	0.0069418512357185	1.10352	0.00249376558603491	0	0	0	0	0	0	0	0	0	0	1050	1050	1050	1050	1050	1050	1050	1050	1050	1050
row:00901	Warfarin	0	0.00694321822996515	1.10352	0.00249376558603491	0	0	1	0	1	1	0	0	0	0	726	726	374	726	374	374	726	726	726	726
row:00902	Warfarin	0	0.00694441474904195	1.10352	0.00249376558603491	1	0	0	0	0	0	0	0	0	0	811	811	811	811	811	811	811	811	811	811
row:00903	Warfarin	0	0.00694498353319963	1.10352	0.00249376558603491	0	0	0	0	0	0	0	0	0	0	9	9	9	9	9	9	9	9	9	9
row:00904	Warfarin	0	0.00694612540450222	1.10352	0.00249376558603491	0	0	0	0	0	0	0	0	0	0	98	98	98	98	98	98	98	98	98	98
row:00905	Warfarin	0	0.00694887364688085	1.10352	0.00249376558603491	0	0	0	0	0	0	0	0	0	0	1204	1204	1204	1204	1204	1204	1204	1204	1204	1204
row:00906	Warfarin	0	0.00694887364688085	1.10352	0.00249376558603491	0	0	0	0	0	0	0	0	0	0	1201	1201	1201	1201	1201	1201	1201	1201	1201	1201
row:00907	Warfarin	0	0.00695222810215679	1.10352	0.00249376558603491	0	0	0	0	0	0	0	0	0	0	36	36	36	36	36	36	36	36	36	36
row:00908	Warfarin	0	0.00695239639866188	1.10352	0.00249376558603491	0	0	0	0	0	0	0	0	0	0	1277	1277	1277	1277	1277	1277	1277	1277	1277	1277
row:00909	Warfarin	0	0.0069533704608522	1.10352	0.00249376558603491	0	0	0	0	0	0	0	0	0	0	56	56	56	56	56	56	56	56	56	56
row:00910	Warfarin	0	0.0069546404598852	1.10352	0.00249376558603491	0	0	0	1	1	1	1	0	0	1	1205	1205	1205	1163	1163	1163	1163	1205	1205	1163
row:00911	Warfarin	0	0.00695831342885083	1.10352	0.00249376558603491	0	0	0	0	0	0	0	0	0	0	301	301	301	301	301	301	301	301	301	301
row:00912	Warfarin	0	0.00696607715850169	1.10352	0.00249376558603491	0	0	0	0	0	0	0	0	0	0	33	33	33	33	33	33	33	33	33	33
row:00913	Warfarin	0	0.00697054059887913	1.10352	0.00249376558603491	0	0	0	0	0	0	0	0	0	0	32	32	32	32	32	32	32	32	32	32
row:00914	Warfarin	0	0.00697240963404407	1.10352	0.00249376558603491	0	0	0	0	0	0	0	0	0	0	118	118	118	118	118	118	118	118	118	118
row:00915	Warfarin	0	0.006973369284491	1.10352	0.00249376558603491	0	0	0	0	0	0	0	0	0	0	92	92	92	92	92	92	92	92	92	92
row:00916	Warfarin	0	0.00697425561568911	1.10352	0.00249376558603491	0	0	0	0	0	0	0	0	0	0	1139	1139	1139	1139	1139	1139	1139	1139	1139	1139
row:00917	Warfarin	0	0.00697679180211455	1.10352	0.00249376558603491	0	0	0	0	0	0	0	0	1	1	1184	1184	1184	1184	1184	1184	1184	1184	953	953
row:00918	Warfarin	0	0.00697693032476725	1.10352	0.00249376558603491	0	0	0	0	0	0	0	0	0	0	514	514	514	514	514	514	514	514	514	514
row:00919	Warfarin	0	0.00697969180068087	1.10352	0.00249376558603491	0	0	0	0	0	0	0	0	0	0	8	8	8	8	8	8	8	8	8	8
row:00920	Warfarin	0	0.00698195303674089	1.10352	0.00249376558603491	0	0	0	0	0	0	0	0	0	0	1276	1276	1276	1276	1276	1276	1276	1276	1276	1276
row:00921	Warfarin	0	0.00698461952637198	1.10352	0.00249376558603491	0	0	0	0	0	0	0	0	0	0	1248	1248	1248	1248	1248	1248	1248	1248	1248	1248
row:00922	Warfarin	0	0.00698510330165298	1.10352	0.00249376558603491	0	0	0	0	0	0	0	0	0	0	1213	1213	1213	1213	1213	1213	1213	1213	1213	1213
row:00923	Warfarin	0	0.00698589091043404	1.10352	0.00249376558603491	0	0	0	0	0	0	0	0	0	0	35	35	35	35	35	35	35	35	35	35
row:00924	Warfarin	0	0.00698718871249673	1.10352	0.00249376558603491	1	0	0	0	0	0	0	0	0	0	281	281	281	281	281	281	281	281	281	281
row:00925	Warfarin	0	0.00698820267801316	1.10352	0.00249376558603491	1	0	0	0	0	0	0	0	1	1	331	331	331	331	331	331	331	331	147	147
row:00926	Warfarin	0	0.00698881645554097	1.10352	0.00249376558603491	0	0	0	0	0	0	0	0	0	0	153	153	153	153	153	153	153	153	153	153
row:00927	Warfarin	0	0.00699193515672342	1.10352	0.00249376558603491	1	0	0	0	0	0	0	0	0	0	304	304	304	304	304	304	304	304	304	304
row:00928	Warfarin	0	0.00699785397142326	1.10352	0.00249376558603491	0	0	0	0	0	0	0	0	0	0	1107	1107	1107	1107	1107	1107	1107	1107	1107	1107
row:00929	Warfarin	0	0.00699802512442088	1.10352	0.00249376558603491	1	0	0	0	0	0	0	0	0	0	313	313	313	313	313	313	313	313	313	313
row:00930	Warfarin	0	0.00699893030293188	1.10352	0.00249376558603491	0	0	0	0	0	0	0	0	0	0	1268	1268	1268	1268	1268	1268	1268	1268	1268	1268
row:00931	Warfarin	0	0.00700022828156433	1.10352	0.00249376558603491	0	0	0	0	0	0	0	0	0	0	245	245	245	245	245	245	245	245	245	245
row:00932	Warfarin	0	0.00700224899101761	1.10352	0.00249376558603491	0	0	0	0	0	0	0	0	0	0	1216	1216	1216	1216	1216	1216	1216	1216	1216	1216
row:00933	Warfarin	0	0.00700513459769325	1.10352	0.00249376558603491	0	0	0	0	0	0	0	0	0	0	1238	1238	1238	1238	1238	1238	1238	1238	1238	1238
row:00934	Warfarin	0	0.00700610320308555	1.10352	0.00249376558603491	0	0	0	0	0	0	0	0	0	0	158	158	158	158	158	158	158	158	158	158
row:00935	Warfarin	0	0.00701018604593302	1.10352	0.00249376558603491	0	0	0	0	0	0	0	0	0	0	1234	1234	1234	1234	1234	1234	1234	1234	1234	1234
row:00936	Warfarin	0	0.00701286130095137	1.10352	0.00249376558603491	0	0	0	0	0	0	0	0	0	0	1258	1258	1258	1258	1258	1258	1258	1258	1258	1258
row:00937	Warfarin	0	0.00701438519827365	1.10352	0.00249376558603491	0	0	0	0	0	0	0	0	0	0	1273	1273	1273	1273	1273	1273	1273	1273	1273	1273
row:00938	Warfarin	0	0.00701615101685619	1.10352	0.00249376558603491	0	0	0	0	0	0	0	0	0	0	227	227	227	227	227	227	227	227	227	227
row:00939	Warfarin	0	0.00701615101685619	1.10352	0.00249376558603491	0	0	0	0	0	0	0	0	0	0	111	111	111	111	111	111	111	111	111	111
row:00940	Warfarin	0	0.00701692063764953	1.10352	0.00249376558603491	0	0	0	0	0	0	0	0	0	0	1227	1227	1227	1227	1227	1227	1227	1227	1227	1227
row:00941	Warfarin	0	0.00702872054815366	1.10352	0.00249376558603491	0	0	0	0	0	0	0	0	0	0	110	110	110	110	110	110	110	110	110	110
row:00942	Warfarin	0	0.00703424849389363	1.10352	0.00249376558603491	0	0	0	0	0	0	0	0	0	0	46	46	46	46	46	46	46	46	46	46
row:00943	Warfarin	0	0.00703701941684126	1.10352	0.00249376558603491	1	0	0	0	0	0	1	0	0	1	1052	1052	1052	1052	1052	1052	1050	1052	1052	1050
row:00944	Warfarin	0	0.0070395861138145	1.10352	0.00249376558603491	0	1	0	0	0	0	0	0	0	0	69	25	69	69	69	69	69	69	69	69
row:00945	Warfarin	0	0.00704154146652888	1.10352	0.00249376558603491	1	0	0	0	0	0	0	0	0	0	283	283	283	283	283	283	283	283	283	283
row:00946	Warfarin	0	0.00704161122305516	1.10352	0.00249376558603491	0	0	0	0	0	0	0	0	0	0	1203	1203	1203	1203	1203	1203	1203	1203	1203	1203
row:00947	Warfarin	0	0.00704161122305516	1.10352	0.00249376558603491	0	0	0	0	0	0	0	0	0	0	1202	1202	1202	1202	1202	1202	1202	1202	1202	1202
row:00948	Warfarin	0	0.00704374443878728	1.10352	0.00249376558603491	0	0	0	0	0	0	0	0	0	0	96	96	96	96	96	96	96	96	96	96
row:00949	Warfarin	0	0.00704820852089169	1.10352	0.00249376558603491	0	0	0	0	0	0	0	0	0	0	1261	1261	1261	1261	1261	1261	1261	1261	1261	1261
row:00950	Warfarin	0	0.00704958325780587	1.10352	0.00249376558603491	0	0	0	0	0	0	0	0	0	0	270	270	270	270	270	270	270	270	270	270
row:00951	Warfarin	0	0.00705521492933626	1.10352	0.00249376558603491	0	0	0	0	0	0	0	0	0	0	1218	1218	1218	1218	1218	1218	1218	1218	1218	1218
row:00952	Warfarin	0	0.00705554197570917	1.10352	0.00249376558603491	0	0	0	0	0	0	0	0	0	0	1265	1265	1265	1265	1265	1265	1265	1265	1265	1265
row:00953	Warfarin	0	0.00705794217023903	1.10352	0.00249376558603491	1	0	0	0	0	0	0	0	0	0	1220	1220	1220	1220	1220	1220	1220	1220	1220	1220
row:00954	Warfarin	0	0.00706015408982223	1.10352	0.00249376558603491	0	0	0	0	0	0	0	0	0	0	164	164	164	164	164	164	164	164	164	164
row:00955	Warfarin	0	0.00706161519186799	1.10352	0.00249376558603491	0	1	0	0	0	0	0	0	0	0	1059	922	1059	1059	1059	1059	1059	1059	1059	1059
row:00956	Warfarin	0	0.00706231084551084	1.10352	0.00249376558603491	0	0	0	0	0	0	0	0	0	0	1253	1253	1253	1253	1253	1253	1253	1253	1253	1253
row:00957	Warfarin	0	0.00706676813666888	1.10352	0.00249376558603491	0	0	0	0	0	0	0	0	0	0	1279	1279	1279	1279	1279	1279	1279	1279	1279	1279
row:00958	Warfarin	0	0.00706912170007982	1.10352	0.00249376558603491	0	0	0	0	0	0	0	0	0	0	385	385	385	385	385	385	385	385	385	385
row:00959	Warfarin	0	0.00706912170007982	1.10352	0.00249376558603491	0	0	0	0	0	0	0	0	0	0	339	339	339	339	339	339	339	339	339	339
row:00960	Warfarin	0	0.00707098601137581	1.10352	0.00249376558603491	0	0	0	0	0	0	0	0	0	0	56	56	56	56	56	56	56	56	56	56
row:00961	Warfarin	0	0.00707194056191171	1.10352	0.00249376558603491	0	0	0	0	0	0	0	0	0	0	96	96	96	96	96	96	96	96	96	96
row:00962	Warfarin	0	0.00707730688920473	1.10352	0.00249376558603491	0	0	0	0	0	0	0	0	0	0	1265	1265	1265	1265	1265	1265	1265	1265	1265	1265
row:00963	Warfarin	0	0.00707803540889911	1.10352	0.00249376558603491	0	0	0	0	0	0	1	0	1	1	158	158	158	158	158	158	155	158	155	155
row:00964	Warfarin	0	0.00708407543025588	1.10352	0.00249376558603491	0	0	0	0	0	0	0	0	1	1	1268	1268	1268	1268	1268	1268	1268	1268	1254	1254
row:00965	Warfarin	0	0.0070857867250728	1.10352	0.00249376558603491	0	0	0	0	0	0	0	0	0	0	236	236	236	236	236	236	236	236	236	236
row:00966	Warfarin	0	0.00708744943068102	1.10352	0.00249376558603491	0	0	0	0	0	0	0	0	0	0	90	90	90	90	90	90	90	90	90	90
row:00967	Warfarin	0	0.0070953416631376	1.10352	0.00249376558603491	0	0	0	0	0	0	0	0	0	0	1240	1240	1240	1240	1240	1240	1240	1240	1240	1240
row:00968	Warfarin	0	0.0070953416631376	1.10352	0.00249376558603491	0	0	0	0	0	0	0	0	0	0	569	569	569	569	569	569	569	569	569	569
row:00969	Warfarin	0	0.00710064285646382	1.10352	0.00249376558603491	0	0	0	0	0	0	0	0	1	1	32	32	32	32	32	32	32	32	16	16
row:00970	Warfarin	0	0.00710703123959685	1.10352	0.00249376558603491	0	0	0	0	0	0	0	0	0	0	271	271	271	271	271	271	271	271	271	271
row:00971	Warfarin	0	0.00710703896314375	1.10352	0.00249376558603491	0	0	0	0	0	0	0	0	1	1	401	401	401	401	401	401	401	401	364	364
row:00972	Warfarin	0	0.0071113180814141	1.10352	0.00249376558603491	0	0	0	0	0	0	0	0	0	0	405	405	405	405	405	405	405	405	405	405
row:00973	Warfarin	0	0.00712218944779505	1.10352	0.00249376558603491	1	0	0	0	0	0	0	0	0	0	880	880	880	880	880	880	880	880	880	880
row:00974	Warfarin	0	0.00712310417995841	1.10352	0.00249376558603491	0	0	0	0	0	0	0	0	0	0	1252	1252	1252	1252	1252	1252	1252	1252	1252	1252
row:00975	Warfarin	0	0.00712422100265488	1.10352	0.00249376558603491	0	0	0	0	0	0	0	0	0	0	132	132	132	132	132	132	132	132	132	132
row:00976	Warfarin	0	0.00712767332136913	1.10352	0.00249376558603491	0	0	0	0	0	0	0	0	0	0	1241	1241	1241	1241	1241	1241	1241	1241	1241	1241
row:00977	Warfarin	0	0.00712950250519385	1.10352	0.00249376558603491	0	0	0	0	0	0	0	0	0	0	1252	1252	1252	1252	1252	1252	1252	1252	1252	1252
row:00978	Warfarin	0	0.00713454278284346	1.10352	0.00249376558603491	0	0	0	0	0	0	0	0	0	0	1248	1248	1248	1248	1248	1248	1248	1248	1248	1248
row:00979	Warfarin	0	0.00713532537470128	1.10352	0.00249376558603491	0	0	0	0	0	0	0	0	0	0	159	159	159	159	159	159	159	159	159	159
row:00980	Warfarin	0	0.00713640989504677	1.10352	0.00249376558603491	1	0	0	0	0	0	0	0	0	0	756	756	756	756	756	756	756	756	756	756
row:00981	Warfarin	0	0.00714359717343084	1.10352	0.00249376558603491	0	0	0	0	0	0	0	0	0	0	1187	1187	1187	1187	1187	1187	1187	1187	1187	1187
row:00982	Warfarin	0	0.00715111257710188	1.10352	0.00249376558603491	0	0	0	0	0	0	0	0	0	0	1206	1206	1206	1206	1206	1206	1206	1206	1206	1206
row:00983	Warfarin	0	0.00715402888286343	1.10352	0.00249376558603491	0	0	0	0	0	0	0	0	0	0	1259	1259	1259	1259	1259	1259	1259	1259	1259	1259
row:00984	Warfarin	0	0.00715667696780514	1.10352	0.00249376558603491	0	0	0	0	0	0	0	0	0	0	1199	1199	1199	1199	1199	1199	1199	1199	1199	1199
row:00985	Warfarin	0	0.00716149291234191	1.10352	0.00249376558603491	1	1	0	0	0	0	0	0	0	0	341	324	341	341	341	341	341	341	341	341
row:00986	Warfarin	0	0.00717003590780827	1.10352	0.00249376558603491	0	0	0	0	0	0	0	0	0	0	1240	1240	1240	1240	1240	1240	1240	1240	1240	1240
row:00987	Warfarin	0	0.00718566454809723	1.10352	0.00249376558603491	0	0	0	0	0	0	0	1	0	1	1230	1230	1230	1230	1230	1230	1230	399	1230	399
row:00988	Warfarin	0	0.00718885286226238	1.10352	0.00249376558603491	0	0	0	0	0	0	0	0	0	0	557	557	557	557	557	557	557	557	557	557
row:00989	Warfarin	0	0.00719169328495975	1.10352	0.00249376558603491	1	0	0	0	0	0	0	0	1	1	538	538	538	538	538	538	538	538	369	369
row:00990	Warfarin	0	0.00719841320638796	1.10352	0.00249376558603491	0	0	0	0	0	0	0	0	0	0	127	127	127	127	127	127	127	127	127	127
row:00991	Warfarin	0	0.00720016610238547	1.10352	0.00249376558603491	1	0	0	0	0	0	0	0	0	0	947	947	947	947	947	947	947	947	947	947
row:00992	Warfarin	0	0.00720453415104117	1.10352	0.00249376558603491	1	0	0	1	1	1	1	0	0	1	1133	1133	1133	1129	1129	1129	1129	1133	1133	1129
row:00993	Warfarin	0	0.00721840479245776	1.10352	0.00249376558603491	1	0	0	0	0	0	0	0	0	0	125	125	125	125	125	125	125	125	125	125
row:00994	Warfarin	0	0.00722433300198729	1.10352	0.00249376558603491	0	0	0	0	0	0	0	0	0	0	1265	1265	1265	1265	1265	1265	1265	1265	1265	1265
row:00995	Warfarin	0	0.0072300949457815	1.10352	0.00249376558603491	0	0	0	0	0	0	0	0	0	0	66	66	66	66	66	66	66	66	66	66
row:00996	Warfarin	0	0.00723546442109278	1.10352	0.00249376558603491	0	0	0	0	0	0	0	0	0	0	1250	1250	1250	1250	1250	1250	1250	1250	1250	1250
row:00997	Warfarin	0	0.00723967503425921	1.10352	0.00249376558603491	0	0	0	0	0	0	0	0	0	0	1235	1235	1235	1235	1235	1235	1235	1235	1235	1235
row:00998	Warfarin	0	0.00723983251315413	1.10352	0.00249376558603491	0	0	1	0	1	1	0	0	0	0	1006	1006	339	1006	339	339	1006	1006	1006	1006
row:00999	Warfarin	0	0.00724089768643368	1.10352	0.00249376558603491	0	0	0	0	0	0	0	0	0	0	174	174	174	174	174	174	174	174	174	174
row:01000	Warfarin	0	0.007241348287589	1.10352	0.00249376558603491	0	0	0	0	0	0	0	0	0	0	1274	1274	1274	1274	1274	1274	1274	1274	1274	1274
row:01001	Warfarin	0	0.0072440880756183	1.10352	0.00249376558603491	0	0	0	0	0	0	0	0	0	0	1219	1219	1219	1219	1219	1219	1219	1219	1219	1219
row:01002	Warfarin	0	0.0072491251427447	1.10352	0.00249376558603491	0	0	0	0	0	0	0	0	1	1	1233	1233	1233	1233	1233	1233	1233	1233	952	952
row:01003	Warfarin	0	0.00725116227955079	1.10352	0.00249376558603491	0	0	0	0	0	0	0	1	0	1	323	323	323	323	323	323	323	201	323	201
row:01004	Warfarin	0	0.00725556037884631	1.10352	0.00249376558603491	0	0	0	0	0	0	0	0	0	0	107	107	107	107	107	107	107	107	107	107
row:01005	Warfarin	0	0.0072581270451925	1.10352	0.00249376558603491	0	0	0	0	0	0	0	0	0	0	1210	1210	1210	1210	1210	1210	1210	1210	1210	1210
row:01006	Warfarin	0	0.00725857986055039	1.10352	0.00249376558603491	0	0	0	0	0	0	0	0	0	0	175	175	175	175	175	175	175	175	175	175
row:01007	Warfarin	0	0.00726507817263904	1.10352	0.00249376558603491	0	0	0	0	0	0	0	1	0	1	1196	1196	1196	1196	1196	1196	1196	1141	1196	1141
row:01008	Warfarin	0	0.00726507817263904	1.10352	0.00249376558603491	0	0	0	0	0	0	0	0	0	0	1196	1196	1196	1196	1196	1196	1196	1196	1196	1196
row:01009	Warfarin	0	0.00726777035088134	1.10352	0.00249376558603491	0	0	0	0	0	0	0	0	0	0	68	68	68	68	68	68	68	68	68	68
row:01010	Warfarin	0	0.00727216147725144	1.10352	0.00249376558603491	1	0	0	0	0	0	0	0	1	1	650	650	650	650	650	650	650	650	650	650
row:01011	Warfarin	0	0.00727721844044972	1.10352	0.00249376558603491	0	0	0	0	0	0	0	0	0	0	1269	1269	1269	1269	1269	1269	1269	1269	1269	1269
row:01012	Warfarin	0	0.00727890778107393	1.10352	0.00249376558603491	1	0	1	0	1	1	0	0	1	1	1258	1258	353	1258	353	353	1258	1258	346	346
row:01013	Warfarin	0	0.00727890778107393	1.10352	0.00249376558603491	0	0	0	0	0	0	0	0	0	0	336	336	336	336	336	336	336	336	336	336
row:01014	Warfarin	0	0.00727925270445122	1.10352	0.00249376558603491	0	0	0	0	0	0	0	0	0	0	106	106	106	106	106	106	106	106	106	106
row:01015	Warfarin	0	0.00728228320524287	1.10352	0.00249376558603491	0	0	0	0	0	0	0	0	0	0	1223	1223	1223	1223	1223	1223	1223	1223	1223	1223
row:01016	Warfarin	0	0.00729044308950959	1.10352	0.00249376558603491	0	0	0	0	0	0	0	0	0	0	1231	1231	1231	1231	1231	1231	1231	1231	1231	1231
row:01017	Warfarin	0	0.00729155704672303	1.10352	0.00249376558603491	0	0	0	0	0	0	0	0	0	0	1195	1195	1195	1195	1195	1195	1195	1195	1195	1195
row:01018	Warfarin	0	0.00729278463212476	1.10352	0.00249376558603491	0	0	0	0	0	0	0	0	0	0	1255	1255	1255	1255	1255	1255	1255	1255	1255	1255
row:01019	Warfarin	0	0.00729322451179552	1.10352	0.00249376558603491	0	0	0	0	0	0	0	0	0	0	1255	1255	1255	1255	1255	1255	1255	1255	1255	1255
row:01020	Warfarin	0	0.0072948088845854	1.10352	0.00249376558603491	0	0	0	0	0	0	0	0	0	0	1269	1269	1269	1269	1269	1269	1269	1269	1269	1269
row:01021	Warfarin	0	0.00730225058611184	1.10352	0.00249376558603491	0	0	0	0	0	0	0	0	0	0	1273	1273	1273	1273	1273	1273	1273	1273	1273	1273
row:01022	Warfarin	0	0.00730377124209431	1.10352	0.00249376558603491	0	0	0	0	0	0	0	0	0	0	876	876	876	876	876	876	876	876	876	876
row:01023	Warfarin	0	0.00730416354368061	1.10352	0.00249376558603491	0	0	0	0	0	0	0	0	0	0	11	11	11	11	11	11	11	11	11	11
row:01024	Warfarin	0	0.00731114234877416	1.10352	0.00249376558603491	0	0	0	0	0	0	0	0	0	0	1275	1275	1275	1275	1275	1275	1275	1275	1275	1275
row:01025	Warfarin	0	0.00731219336197485	1.5440	0.0147058823529412	0	0	0	0	0	0	0	0	0	0	81	81	81	81	81	81	81	81	81	81
row:01026	Warfarin	0	0.00731546043212672	1.5440	0.0147058823529412	0	0	0	0	0	0	0	0	0	0	1228	1228	1228	1228	1228	1228	1228	1228	1228	1228
row:01027	Warfarin	0	0.00732880844598167	1.5440	0.0147058823529412	1	0	0	0	0	0	0	0	0	0	1036	1036	1036	1036	1036	1036	1036	1036	1036	1036
row:01028	Warfarin	0	0.00733692953286783	1.5440	0.0147058823529412	0	0	0	0	0	0	0	0	0	0	541	541	541	541	541	541	541	541	541	541
row:01029	Warfarin	0	0.00735157847363869	1.5440	0.0147058823529412	0	0	0	0	0	0	0	0	0	0	1203	1203	1203	1203	1203	1203	1203	1203	1203	1203
row:01030	Warfarin	0	0.00735171746128022	1.5440	0.0147058823529412	0	0	0	0	0	0	0	0	0	0	493	493	493	493	493	493	493	493	493	493
row:01031	Warfarin	0	0.00735173515187851	1.5440	0.0147058823529412	0	1	0	0	0	0	0	0	0	0	1176	369	1176	1176	1176	1176	1176	1176	1176	1176
row:01032	Warfarin	0	0.0073529038687342	1.5440	0.0147058823529412	0	0	0	0	0	0	0	0	0	0	171	171	171	171	171	171	171	171	171	171
row:01033	Warfarin	0	0.0073531363484311	1.5440	0.0147058823529412	0	0	0	0	0	0	0	1	1	1	777	777	777	777	777	777	777	732	732	732
row:01034	Warfarin	0	0.0073531643875926	1.5440	0.0147058823529412	0	0	0	0	0	0	0	0	0	0	1253	1253	1253	1253	1253	1253	1253	1253	1253	1253
row:01035	Warfarin	0	0.0073560144344445	1.5440	0.0147058823529412	0	0	0	0	0	0	0	0	0	0	1204	1204	1204	1204	1204	1204	1204	1204	1204	1204
row:01036	Warfarin	0	0.00735929514982746	1.5440	0.0147058823529412	0	0	0	0	0	0	0	0	0	0	1258	1258	1258	1258	1258	1258	1258	1258	1258	1258
row:01037	Warfarin	0	0.00736252028343965	1.5440	0.0147058823529412	0	0	0	0	0	0	0	0	0	0	1198	1198	1198	1198	1198	1198	1198	1198	1198	1198
row:01038	Warfarin	0	0.0073632601314112	1.5440	0.0147058823529412	0	0	0	0	0	0	0	0	0	0	842	842	842	842	842	842	842	842	842	842
row:01039	Warfarin	0	0.00736897118521279	1.5440	0.0147058823529412	0	0	0	0	0	0	0	0	0	0	1275	1275	1275	1275	1275	1275	1275	1275	1275	1275
row:01040	Warfarin	0	0.00737021691197906	1.5440	0.0147058823529412	0	0	0	0	0	0	0	0	0	0	610	610	610	610	610	610	610	610	610	610
row:01041	Warfarin	0	0.00737412908489711	1.5440	0.0147058823529412	0	0	0	0	0	0	0	0	0	0	1230	1230	1230	1230	1230	1230	1230	1230	1230	1230
row:01042	Warfarin	0	0.0073764225220597	1.5440	0.0147058823529412	0	0	0	0	0	0	0	0	0	0	16	16	16	16	16	16	16	16	16	16
row:01043	Warfarin	0	0.00737810689563952	1.5440	0.0147058823529412	0	0	0	0	0	0	0	0	0	0	1276	1276	1276	1276	1276	1276	1276	1276	1276	1276
row:01044	Warfarin	0	0.00737917570327478	1.5440	0.0147058823529412	0	0	0	0	0	0	0	0	0	0	387	387	387	387	387	387	387	387	387	387
row:01045	Warfarin	0	0.00737978322897684	1.5440	0.0147058823529412	0	0	0	0	0	0	0	0	0	0	775	775	775	775	775	775	775	775	775	775
row:01046	Warfarin	0	0.00738129578606957	1.5440	0.0147058823529412	0	0	0	0	0	0	0	0	0	0	1202	1202	1202	1202	1202	1202	1202	1202	1202	1202
row:01047	Warfarin	0	0.00738260364844224	1.5440	0.0147058823529412	0	0	0	0	0	0	0	0	0	0	106	106	106	106	106	106	106	106	106	106
row:01048	Warfarin	0	0.00739113119469192	1.5440	0.0147058823529412	0	0	0	0	0	0	0	0	0	0	572	572	572	572	572	572	572	572	572	572
row:01049	Warfarin	0	0.00739569047020881	1.5440	0.0147058823529412	0	0	0	0	0	0	0	0	1	1	774	774	774	774	774	774	774	774	682	682
row:01050	Warfarin	0	0.0073995256260458	1.5440	0.0147058823529412	0	0	0	0	0	0	0	0	0	0	1255	1255	1255	1255	1255	1255	1255	1255	1255	1255
row:01051	Warfarin	0	0.00740393203370692	1.5440	0.0147058823529412	0	0	0	0	0	0	0	0	0	0	1216	1216	1216	1216	1216	1216	1216	1216	1216	1216
row:01052	Warfarin	0	0.00740456130958924	1.5440	0.0147058823529412	0	0	0	0	0	0	0	0	0	0	1216	1216	1216	1216	1216	1216	1216	1216	1216	1216
row:01053	Warfarin	0	0.00740775223185872	1.5440	0.0147058823529412	0	0	0	0	0	0	0	0	0	0	1272	1272	1272	1272	1272	1272	1272	1272	1272	1272
row:01054	Warfarin	0	0.00741580950105358	1.5440	0.0147058823529412	0	0	0	0	0	0	0	0	0	0	1241	1241	1241	1241	1241	1241	1241	1241	1241	1241
row:01055	Warfarin	0	0.00741766104982252	1.5440	0.0147058823529412	0	0	0	0	0	0	0	0	0	0	907	907	907	907	907	907	907	907	907	907
row:01056	Warfarin	0	0.00741976173678154	1.5440	0.0147058823529412	0	0	0	0	0	0	0	0	0	0	54	54	54	54	54	54	54	54	54	54
row:01057	Warfarin	0	0.00742140135679268	1.5440	0.0147058823529412	0	0	0	0	0	0	0	0	0	0	66	66	66	66	66	66	66	66	66	66
row:01058	Warfarin	0	0.00742275847834732	1.5440	0.0147058823529412	0	0	0	0	0	0	0	1	1	1	146	146	146	146	146	146	146	131	131	131
row:01059	Warfarin	0	0.00742921573818911	1.5440	0.0147058823529412	0	0	0	0	0	0	0	0	0	0	1254	1254	1254	1254	1254	1254	1254	1254	1254	1254
row:01060	Warfarin	0	0.00742943454551603	1.5440	0.0147058823529412	0	0	0	0	0	0	0	0	0	0	1179	1179	1179	1179	1179	1179	1179	1179	1179	1179
row:01061	Warfarin	0	0.00743059307537206	1.5440	0.0147058823529412	0	0	0	0	0	0	0	0	0	0	5	5	5	5	5	5	5	5	5	5
row:01062	Warfarin	0	0.00743113215595003	1.5440	0.0147058823529412	0	0	0	0	0	0	0	0	0	0	1251	1251	1251	1251	1251	1251	1251	1251	1251	1251
row:01063	Warfarin	0	0.00743266136623496	1.5440	0.0147058823529412	0	0	0	0	0	0	0	0	0	0	179	179	179	179	179	179	179	179	179	179
row:01064	Warfarin	0	0.00743293382076574	1.5440	0.0147058823529412	0	0	0	0	0	0	0	0	0	0	1223	1223	1223	1223	1223	1223	1223	1223	1223	1223
row:01065	Warfarin	0	0.00743941289241392	1.5440	0.0147058823529412	1	0	0	0	0	0	0	0	1	1	998	998	998	998	998	998	998	998	472	472
row:01066	Warfarin	0	0.0074408873523495	1.5440	0.0147058823529412	0	0	0	0	0	0	0	0	0	0	1106	1106	1106	1106	1106	1106	1106	1106	1106	1106
row:01067	Warfarin	0	0.00744513399452812	1.5440	0.0147058823529412	1	1	0	0	0	0	0	0	0	0	854	309	854	854	854	854	854	854	854	854
row:01068	Warfarin	0	0.0074503365995622	1.5440	0.0147058823529412	0	0	0	0	0	0	0	0	0	0	1261	1261	1261	1261	1261	1261	1261	1261	1261	1261
row:01069	Warfarin	0	0.00745599429454518	1.5440	0.0147058823529412	0	0	0	0	0	0	0	0	0	0	1279	1279	1279	1279	1279	1279	1279	1279	1279	1279
row:01070	Warfarin	0	0.00746047949462325	1.5440	0.0147058823529412	0	0	0	0	0	0	0	0	0	0	6	6	6	6	6	6	6	6	6	6
row:01071	Warfarin	0	0.00746146621622403	1.5440	0.0147058823529412	1	0	0	0	0	0	0	0	0	0	385	385	385	385	385	385	385	385	385	385
row:01072	Warfarin	0	0.00746251777987866	1.5440	0.0147058823529412	1	0	0	0	0	0	0	0	0	0	805	805	805	805	805	805	805	805	805	805
row:01073	Warfarin	0	0.00746581280018793	1.5440	0.0147058823529412	0	0	0	0	0	0	0	0	0	0	125	125	125	125	125	125	125	125	125	125
row:01074	Warfarin	0	0.00747707093002309	1.5440	0.0147058823529412	0	0	0	0	0	0	0	0	0	0	56	56	56	56	56	56	56	56	56	56
row:01075	Warfarin	0	0.0074771465807412	1.5440	0.0147058823529412	0	0	0	0	0	0	0	0	0	0	1241	1241	1241	1241	1241	1241	1241	1241	1241	1241
row:01076	Warfarin	0	0.00749361960410249	1.5440	0.0147058823529412	0	0	1	0	1	1	0	0	0	0	60	60	3	60	3	3	60	60	60	60
row:01077	Warfarin	0	0.00749361960410249	1.5440	0.0147058823529412	0	0	0	0	0	0	0	0	0	0	3	3	3	3	3	3	3	3	3	3
row:01078	Warfarin	0	0.00750401278118524	1.5440	0.0147058823529412	0	0	0	0	0	0	0	0	0	0	77	77	77	77	77	77	77	77	77	77
row:01079	Warfarin	0	0.00750814014709223	1.5440	0.0147058823529412	0	0	0	0	0	0	0	0	0	0	1269	1269	1269	1269	1269	1269	1269	1269	1269	1269
row:01080	Warfarin	0	0.00751503769618372	1.5440	0.0147058823529412	0	0	0	0	0	0	0	0	1	1	560	560	560	560	560	560	560	560	242	242
row:01081	Warfarin	0	0.00752033172190449	1.5440	0.0147058823529412	0	0	0	0	0	0	0	0	0	0	1195	1195	1195	1195	1195	1195	1195	1195	1195	1195
row:01082	Warfarin	0	0.00752051454571616	1.5440	0.0147058823529412	0	0	0	0	0	0	0	0	1	1	765	765	765	765	765	765	765	765	702	702
row:01083	Warfarin	0	0.00752462607659755	1.5440	0.0147058823529412	0	0	0	0	0	0	0	0	0	0	1088	1088	1088	1088	1088	1088	1088	1088	1088	1088
row:01084	Warfarin	0	0.00752696801538974	1.5440	0.0147058823529412	0	0	0	0	0	0	0	1	0	1	1260	1260	1260	1260	1260	1260	1260	23	1260	23
row:01085	Warfarin	0	0.0075271427924172	1.5440	0.0147058823529412	0	0	0	0	0	0	0	0	0	0	1202	1202	1202	1202	1202	1202	1202	1202	1202	1202
row:01086	Warfarin	0	0.00752767291898876	1.5440	0.0147058823529412	0	0	0	0	0	0	0	0	0	0	1254	1254	1254	1254	1254	1254	1254	1254	1254	1254
row:01087	Warfarin	0	0.00752920087544723	1.5440	0.0147058823529412	0	0	0	0	0	0	0	0	0	0	640	640	640	640	640	640	640	640	640	640
row:01088	Warfarin	0	0.00753388000545526	1.5440	0.0147058823529412	1	0	0	0	0	0	0	0	0	0	49	49	49	49	49	49	49	49	49	49
row:01089	Warfarin	0	0.0075428515095587	1.5440	0.0147058823529412	0	0	0	0	0	0	0	0	0	0	1262	1262	1262	1262	1262	1262	1262	1262	1262	1262
row:01090	Warfarin	0	0.0075428515095587	1.5440	0.0147058823529412	0	0	0	0	0	0	0	0	0	0	1261	1261	1261	1261	1261	1261	1261	1261	1261	1261
row:01091	Warfarin	0	0.00756281190884411	1.10847	0.00172413793103448	0	0	0	0	0	0	0	0	0	0	1213	1213	1213	1213	1213	1213	1213	1213	1213	1213
row:01092	Warfarin	0	0.00756841774115865	1.10847	0.00172413793103448	0	0	0	0	0	0	0	0	0	0	1255	1255	1255	1255	1255	1255	1255	1255	1255	1255
row:01093	Warfarin	0	0.00757018463519332	1.10847	0.00172413793103448	0	0	0	0	0	0	0	0	0	0	1235	1235	1235	1235	1235	1235	1235	1235	1235	1235
row:01094	Warfarin	0	0.00757059993932872	1.10847	0.00172413793103448	0	0	0	0	0	0	0	0	0	0	1202	1202	1202	1202	1202	1202	1202	1202	1202	1202
row:01095	Warfarin	0	0.00757128987984197	1.10847	0.00172413793103448	0	1	1	0	1	1	0	0	0	0	1267	442	461	1267	461	461	1267	1267	1267	1267
row:01096	Warfarin	0	0.00757844764055336	1.10847	0.00172413793103448	1	0	0	0	0	0	0	0	0	0	708	708	708	708	708	708	708	708	708	708
row:01097	Warfarin	0	0.00757998456900105	1.10847	0.00172413793103448	0	0	0	0	0	0	0	0	0	0	1201	1201	1201	1201	1201	1201	1201	1201	1201	1201
row:01098	Warfarin	0	0.00758826651024102	1.10847	0.00172413793103448	0	0	0	0	0	0	0	0	0	0	861	861	861	861	861	861	861	861	861	861
row:01099	Warfarin	0	0.00759018252294339	1.10847	0.00172413793103448	0	0	0	0	0	0	0	0	0	0	1266	1266	1266	1266	1266	1266	1266	1266	1266	1266
row:01100	Warfarin	0	0.00759160351789869	1.10847	0.00172413793103448	0	0	0	0	0	0	0	0	0	0	1256	1256	1256	1256	1256	1256	1256	1256	1256	1256
row:01101	Warfarin	0	0.00759167227753411	1.10847	0.00172413793103448	0	0	0	0	0	0	0	0	0	0	7	7	7	7	7	7	7	7	7	7
row:01102	Warfarin	0	0.00759735226870622	1.10847	0.00172413793103448	1	0	0	0	0	0	0	0	0	0	204	204	204	204	204	204	204	204	204	204
row:01103	Warfarin	0	0.00760218507209148	1.10847	0.00172413793103448	1	0	0	0	0	0	0	0	0	0	52	52	52	52	52	52	52	52	52	52
row:01104	Warfarin	0	0.00762052518948506	1.10847	0.00172413793103448	0	0	0	0	0	0	0	0	0	0	1258	1258	1258	1258	1258	1258	1258	1258	1258	1258
row:01105	Warfarin	0	0.00762440397230207	1.10847	0.00172413793103448	0	0	0	0	0	0	0	0	0	0	1216	1216	1216	1216	1216	1216	1216	1216	1216	1216
row:01106	Warfarin	0	0.00762633225710878	1.10847	0.00172413793103448	0	0	0	0	0	0	0	0	0	0	71	71	71	71	71	71	71	71	71	71
row:01107	Warfarin	0	0.00762657639849075	1.10847	0.00172413793103448	0	0	0	0	0	0	0	0	0	0	18	18	18	18	18	18	18	18	18	18
row:01108	Warfarin	0	0.00762867496852339	1.10847	0.00172413793103448	0	0	0	0	0	0	0	0	0	0	3	3	3	3	3	3	3	3	3	3
row:01109	Warfarin	0	0.00763127928017512	1.10847	0.00172413793103448	1	0	0	0	1	1	0	0	0	0	677	677	677	677	672	672	677	677	677	677
row:01110	Warfarin	0	0.00763766591865691	1.10847	0.00172413793103448	0	0	0	0	0	0	0	0	0	0	1253	1253	1253	1253	1253	1253	1253	1253	1253	1253
row:01111	Warfarin	0	0.0076382063933818	1.10847	0.00172413793103448	0	0	0	0	0	0	0	0	0	0	239	239	239	239	239	239	239	239	239	239
row:01112	Warfarin	0	0.00763822313167014	1.10847	0.00172413793103448	0	1	0	0	0	0	0	0	0	0	864	137	864	864	864	864	864	864	864	864
row:01113	Warfarin	0	0.00764026861894432	1.10847	0.00172413793103448	0	0	0	0	0	0	0	0	0	0	1258	1258	1258	1258	1258	1258	1258	1258	1258	1258
row:01114	Warfarin	0	0.00764572764658735	1.10847	0.00172413793103448	1	0	0	0	0	0	0	0	0	0	39	39	39	39	39	39	39	39	39	39
row:01115	Warfarin	0	0.00764635805240554	1.10847	0.00172413793103448	0	0	0	0	0	0	0	0	1	1	1192	1192	1192	1192	1192	1192	1192	1192	719	719
row:01116	Warfarin	0	0.0076482127251358	1.10847	0.00172413793103448	0	0	0	0	0	0	0	0	0	0	1261	1261	1261	1261	1261	1261	1261	1261	1261	1261
row:01117	Warfarin	0	0.00764857024128446	1.10847	0.00172413793103448	0	0	0	0	0	0	0	0	0	0	1254	1254	1254	1254	1254	1254	1254	1254	1254	1254
row:01118	Warfarin	0	0.00764976173962881	1.10847	0.00172413793103448	0	0	0	0	0	0	0	0	0	0	1197	1197	1197	1197	1197	1197	1197	1197	1197	1197
row:01119	Warfarin	0	0.00765204391939403	1.10847	0.00172413793103448	0	0	0	0	0	0	0	0	0	0	1232	1232	1232	1232	1232	1232	1232	1232	1232	1232
row:01120	Warfarin	0	0.00765638066187811	1.10847	0.00172413793103448	0	0	0	0	0	0	0	0	0	0	1240	1240	1240	1240	1240	1240	1240	1240	1240	1240
row:01121	Warfarin	0	0.00765832622380105	1.10847	0.00172413793103448	0	0	0	0	0	0	0	0	1	1	905	905	905	905	905	905	905	905	757	757
row:01122	Warfarin	0	0.00766286073490227	1.10847	0.00172413793103448	0	0	0	0	0	0	0	0	0	0	1196	1196	1196	1196	1196	1196	1196	1196	1196	1196
row:01123	Warfarin	0	0.00766481554331095	1.10847	0.00172413793103448	0	0	0	0	0	0	0	0	0	0	1199	1199	1199	1199	1199	1199	1199	1199	1199	1199
row:01124	Warfarin	0	0.007666183952328	1.10847	0.00172413793103448	0	0	0	0	0	0	0	0	0	0	1205	1205	1205	1205	1205	1205	1205	1205	1205	1205
row:01125	Warfarin	0	0.00767299263113445	1.10847	0.00172413793103448	0	0	0	0	0	0	0	0	0	0	113	113	113	113	113	113	113	113	113	113
row:01126	Warfarin	0	0.00767470605405299	1.10847	0.00172413793103448	0	0	0	0	0	0	0	0	1	1	1253	1253	1253	1253	1253	1253	1253	1253	47	47
row:01127	Warfarin	0	0.00767601700672852	1.10847	0.00172413793103448	0	0	0	0	0	0	0	0	0	0	1274	1274	1274	1274	1274	1274	1274	1274	1274	1274
row:01128	Warfarin	0	0.00767701575853213	1.10847	0.00172413793103448	1	0	0	0	0	0	0	0	0	0	1100	1100	1100	1100	1100	1100	1100	1100	1100	1100
row:01129	Warfarin	0	0.00767825051445912	1.10847	0.00172413793103448	0	0	0	0	0	0	0	0	0	0	868	868	868	868	868	868	868	868	868	868
row:01130	Warfarin	0	0.00767864030283823	1.10847	0.00172413793103448	0	0	0	0	0	0	0	0	0	0	62	62	62	62	62	62	62	62	62	62
row:01131	Warfarin	0	0.00768426503766718	1.10847	0.00172413793103448	0	0	0	0	0	0	0	0	0	0	1112	1112	1112	1112	1112	1112	1112	1112	1112	1112
row:01132	Warfarin	0	0.00768528285728434	1.10847	0.00172413793103448	1	0	0	0	0	0	0	0	0	0	167	167	167	167	167	167	167	167	167	167
row:01133	Warfarin	0	0.00769181440632519	1.10847	0.00172413793103448	0	0	0	0	0	0	0	0	0	0	1243	1243	1243	1243	1243	1243	1243	1243	1243	1243
row:01134	Warfarin	0	0.00769692741359516	1.10847	0.00172413793103448	1	1	0	0	0	0	0	0	0	0	567	560	567	567	567	567	567	567	567	567
row:01135	Warfarin	0	0.00769889992477952	1.10847	0.00172413793103448	0	0	0	0	0	0	0	0	0	0	498	498	498	498	498	498	498	498	498	498
row:01136	Warfarin	0	0.00770173678209926	1.10847	0.00172413793103448	0	0	0	0	0	0	0	0	0	0	781	781	781	781	781	781	781	781	781	781
row:01137	Warfarin	0	0.00772526908573451	1.10847	0.00172413793103448	0	0	0	0	0	0	0	0	1	1	14	14	14	14	14	14	14	14	14	14
row:01138	Warfarin	0	0.00772687601956658	1.10847	0.00172413793103448	0	0	0	0	0	0	0	0	0	0	1211	1211	1211	1211	1211	1211	1211	1211	1211	1211
row:01139	Warfarin	0	0.00773104125902851	1.10847	0.00172413793103448	0	0	0	0	0	0	0	0	0	0	1257	1257	1257	1257	1257	1257	1257	1257	1257	1257
row:01140	Warfarin	0	0.00773104125902851	1.10847	0.00172413793103448	0	0	0	0	0	0	0	0	0	0	956	956	956	956	956	956	956	956	956	956
row:01141	Warfarin	0	0.00773110041635307	1.10847	0.00172413793103448	0	0	0	0	0	0	0	0	0	0	181	181	181	181	181	181	181	181	181	181
row:01142	Warfarin	0	0.00773320824656112	1.10847	0.00172413793103448	0	0	0	0	0	0	0	0	0	0	14	14	14	14	14	14	14	14	14	14
row:01143	Warfarin	0	0.00773320824656112	1.10847	0.00172413793103448	0	0	0	0	0	0	0	0	0	0	1248	1248	1248	1248	1248	1248	1248	1248	1248	1248
row:01144	Warfarin	0	0.00773373321847205	1.10847	0.00172413793103448	0	0	0	0	0	0	0	0	0	0	62	62	62	62	62	62	62	62	62	62
row:01145	Warfarin	0	0.00773828419361511	1.10847	0.00172413793103448	0	0	0	0	0	0	0	0	0	0	118	118	118	118	118	118	118	118	118	118
row:01146	Warfarin	0	0.00773981188154617	1.10847	0.00172413793103448	0	0	0	0	0	0	0	0	0	0	437	437	437	437	437	437	437	437	437	437
row:01147	Warfarin	0	0.00774264404046276	1.10847	0.00172413793103448	0	0	0	0	0	0	0	0	1	1	1211	1211	1211	1211	1211	1211	1211	1211	92	92
row:01148	Warfarin	0	0.00774982940535473	1.10847	0.00172413793103448	0	0	0	0	0	0	0	0	0	0	315	315	315	315	315	315	315	315	315	315
row:01149	Warfarin	0	0.00775119928132183	1.10847	0.00172413793103448	1	0	0	0	0	0	0	0	1	1	470	470	470	470	470	470	470	470	92	92
row:01150	Warfarin	0	0.00775137606818531	1.10847	0.00172413793103448	0	0	0	0	0	0	0	0	0	0	1245	1245	1245	1245	1245	1245	1245	1245	1245	1245
row:01151	Warfarin	0	0.00775631536843512	1.10847	0.00172413793103448	0	0	0	0	0	0	0	0	0	0	150	150	150	150	150	150	150	150	150	150
row:01152	Warfarin	0	0.00775859795852986	1.10847	0.00172413793103448	0	0	0	0	0	0	0	0	0	0	913	913	913	913	913	913	913	913	913	913
row:01153	Warfarin	0	0.00775859795852986	1.10847	0.00172413793103448	0	0	0	0	0	0	0	0	0	0	400	400	400	400	400	400	400	400	400	400
row:01154	Warfarin	0	0.00775921737358873	1.10847	0.00172413793103448	0	0	0	0	0	0	0	0	0	0	763	763	763	763	763	763	763	763	763	763
row:01155	Warfarin	0	0.00776624698041019	1.10847	0.00172413793103448	0	0	0	0	0	0	0	0	0	0	1262	1262	1262	1262	1262	1262	1262	1262	1262	1262
row:01156	Warfarin	0	0.00777149444161327	1.10847	0.00172413793103448	0	0	0	0	0	0	0	0	0	0	260	260	260	260	260	260	260	260	260	260
row:01157	Warfarin	0	0.00779301801100874	1.10847	0.00172413793103448	0	0	0	0	0	0	0	0	0	0	1258	1258	1258	1258	1258	1258	1258	1258	1258	1258
row:01158	Warfarin	0	0.00779861715014619	1.10847	0.00172413793103448	0	0	0	0	0	0	0	0	0	0	1098	1098	1098	1098	1098	1098	1098	1098	1098	1098
row:01159	Warfarin	0	0.00780264108003843	1.10847	0.00172413793103448	0	0	0	0	0	0	0	0	0	0	280	280	280	280	280	280	280	280	280	280
row:01160	Warfarin	0	0.00780814624571198	1.10847	0.00172413793103448	0	0	0	0	0	0	0	0	0	0	131	131	131	131	131	131	131	131	131	131
row:01161	Warfarin	0	0.00781149920314532	1.10847	0.00172413793103448	0	0	0	0	0	0	0	0	0	0	1231	1231	1231	1231	1231	1231	1231	1231	1231	1231
row:01162	Warfarin	0	0.00782644663784034	1.10847	0.00172413793103448	0	0	0	0	0	0	0	0	0	0	469	469	469	469	469	469	469	469	469	469
row:01163	Warfarin	0	0.00782659827681858	1.10847	0.00172413793103448	0	0	0	0	0	0	0	0	0	0	68	68	68	68	68	68	68	68	68	68
row:01164	Warfarin	0	0.00782932070970702	1.10847	0.00172413793103448	1	0	0	0	0	0	0	0	0	0	70	70	70	70	70	70	70	70	70	70
row:01165	Warfarin	0	0.00782950898017091	1.10847	0.00172413793103448	0	0	0	0	0	0	0	0	0	0	1194	1194	1194	1194	1194	1194	1194	1194	1194	1194
row:01166	Warfarin	0	0.00783279424210179	1.10847	0.00172413793103448	0	0	0	0	0	0	0	0	0	0	1244	1244	1244	1244	1244	1244	1244	1244	1244	1244
row:01167	Warfarin	0	0.00784536202320576	1.10847	0.00172413793103448	0	0	0	0	0	0	0	0	0	0	1253	1253	1253	1253	1253	1253	1253	1253	1253	1253
row:01168	Warfarin	0	0.00785161654496598	1.10847	0.00172413793103448	0	0	0	0	0	0	0	0	0	0	1126	1126	1126	1126	1126	1126	1126	1126	1126	1126
row:01169	Warfarin	0	0.00785539582717079	1.10847	0.00172413793103448	0	0	0	0	0	0	0	0	0	0	77	77	77	77	77	77	77	77	77	77
row:01170	Warfarin	0	0.00785793828487568	1.10847	0.00172413793103448	0	0	0	0	0	0	0	0	0	0	319	319	319	319	319	319	319	319	319	319
row:01171	Warfarin	0	0.00786094152011485	1.10847	0.00172413793103448	0	0	0	0	0	0	0	0	0	0	147	147	147	147	147	147	147	147	147	147
row:01172	Warfarin	0	0.00786340590780611	1.10847	0.00172413793103448	0	0	0	0	0	0	0	0	0	0	1245	1245	1245	1245	1245	1245	1245	1245	1245	1245
row:01173	Warfarin	0	0.00787150019711733	1.10847	0.00172413793103448	0	1	0	0	0	1	0	0	0	0	546	490	546	546	546	181	546	546	546	546
row:01174	Warfarin	0	0.00787227929302349	1.10847	0.00172413793103448	0	0	0	0	0	0	0	0	0	0	8	8	8	8	8	8	8	8	8	8
row:01175	Warfarin	0	0.00787237885684564	1.10847	0.00172413793103448	0	0	0	0	0	0	0	0	0	0	179	179	179	179	179	179	179	179	179	179
row:01176	Warfarin	0	0.00787592769638062	1.10847	0.00172413793103448	0	0	0	0	0	0	0	0	0	0	1216	1216	1216	1216	1216	1216	1216	1216	1216	1216
row:01177	Warfarin	0	0.00787748793930297	1.10847	0.00172413793103448	1	0	0	0	0	0	0	0	0	0	44	44	44	44	44	44	44	44	44	44
row:01178	Warfarin	0	0.00787972273270284	1.10847	0.00172413793103448	0	0	0	0	0	0	0	0	0	0	1164	1164	1164	1164	1164	1164	1164	1164	1164	1164
row:01179	Warfarin	0	0.00788406414961577	1.10847	0.00172413793103448	0	0	0	0	0	0	0	0	0	0	1186	1186	1186	1186	1186	1186	1186	1186	1186	1186
row:01180	Warfarin	0	0.00788775384048289	1.10847	0.00172413793103448	0	0	0	0	0	0	0	0	0	0	1245	1245	1245	1245	1245	1245	1245	1245	1245	1245
row:01181	Warfarin	0	0.00789092252160294	1.10847	0.00172413793103448	0	0	0	0	0	0	0	0	0	0	858	858	858	858	858	858	858	858	858	858
row:01182	Warfarin	0	0.00789099968332068	1.10847	0.00172413793103448	0	0	0	0	0	0	0	0	0	0	1195	1195	1195	1195	1195	1195	1195	1195	1195	1195
row:01183	Warfarin	0	0.00790092581224516	1.10847	0.00172413793103448	0	0	0	0	0	0	0	0	0	0	293	293	293	293	293	293	293	293	293	293
row:01184	Warfarin	0	0.00790103979300055	1.10847	0.00172413793103448	0	0	0	0	0	0	0	0	0	0	94	94	94	94	94	94	94	94	94	94
row:01185	Warfarin	0	0.0079026397097084	1.10847	0.00172413793103448	0	0	0	0	0	0	1	0	0	1	91	91	91	91	91	91	91	91	91	91
row:01186	Warfarin	0	0.00790306517263766	1.10847	0.00172413793103448	0	0	0	0	0	0	0	0	0	0	93	93	93	93	93	93	93	93	93	93
row:01187	Warfarin	0	0.00790644197526402	1.10847	0.00172413793103448	0	1	0	0	0	0	0	0	0	0	477	21	477	477	477	477	477	477	477	477
row:01188	Warfarin	0	0.00790935527842742	1.10847	0.00172413793103448	1	0	1	0	1	1	0	0	0	0	1037	1037	1024	1037	1024	1024	1037	1037	1037	1037
row:01189	Warfarin	0	0.0079155160028158	1.10847	0.00172413793103448	0	0	0	0	0	0	0	0	0	0	1233	1233	1233	1233	1233	1233	1233	1233	1233	1233
row:01190	Warfarin	0	0.0079163324886582	1.10847	0.00172413793103448	0	0	0	0	0	0	0	0	0	0	517	517	517	517	517	517	517	517	517	517
row:01191	Warfarin	0	0.00792148052833671	1.10847	0.00172413793103448	0	0	0	0	0	0	0	0	0	0	1217	1217	1217	1217	1217	1217	1217	1217	1217	1217
row:01192	Warfarin	0	0.00792534084371539	1.10847	0.00172413793103448	0	0	0	0	0	0	0	0	0	0	1234	1234	1234	1234	1234	1234	1234	1234	1234	1234
row:01193	Warfarin	0	0.00792905217656122	1.10847	0.00172413793103448	0	0	0	0	0	0	0	0	0	0	12	12	12	12	12	12	12	12	12	12
row:01194	Warfarin	0	0.00793544348977452	1.10847	0.00172413793103448	0	0	0	0	0	0	0	0	0	0	1252	1252	1252	1252	1252	1252	1252	1252	1252	1252
row:01195	Warfarin	0	0.00793544348977452	1.10847	0.00172413793103448	0	0	0	0	0	0	0	0	0	0	56	56	56	56	56	56	56	56	56	56
row:01196	Warfarin	0	0.00793751519970369	1.10847	0.00172413793103448	0	0	0	0	0	0	0	0	0	0	546	546	546	546	546	546	546	546	546	546
row:01197	Warfarin	0	0.00794191399667538	1.10847	0.00172413793103448	0	0	0	0	0	0	0	0	0	0	169	169	169	169	169	169	169	169	169	169
row:01198	Warfarin	0	0.00794280803722578	1.10847	0.00172413793103448	0	0	1	0	1	1	0	0	0	0	1249	1249	459	1249	459	459	1249	1249	1249	1249
row:01199	Warfarin	0	0.00794677329232677	1.10847	0.00172413793103448	0	0	0	0	0	0	0	0	0	0	865	865	865	865	865	865	865	865	865	865
row:01200	Warfarin	0	0.00794833201536493	1.10847	0.00172413793103448	0	0	0	0	0	0	0	0	0	0	1268	1268	1268	1268	1268	1268	1268	1268	1268	1268
row:01201	Warfarin	0	0.0079501527169365	1.10847	0.00172413793103448	0	0	0	0	0	0	0	0	0	0	616	616	616	616	616	616	616	616	616	616
row:01202	Warfarin	0	0.00795056960299471	1.10847	0.00172413793103448	1	1	1	0	1	1	0	0	0	0	998	994	994	998	994	994	998	998	998	998
row:01203	Warfarin	0	0.00795097682963098	1.10847	0.00172413793103448	0	0	0	0	0	0	0	0	0	0	383	383	383	383	383	383	383	383	383	383
row:01204	Warfarin	0	0.00795206342641822	1.10847	0.00172413793103448	0	0	1	0	1	1	0	0	0	0	1180	1180	19	1180	19	19	1180	1180	1180	1180
row:01205	Warfarin	0	0.007952231837352	1.10847	0.00172413793103448	0	0	0	0	0	0	0	0	0	0	378	378	378	378	378	378	378	378	378	378
row:01206	Warfarin	0	0.00795254075412251	1.10847	0.00172413793103448	0	0	0	0	0	0	0	0	0	0	1227	1227	1227	1227	1227	1227	1227	1227	1227	1227
row:01207	Warfarin	0	0.00795254075412251	1.10847	0.00172413793103448	1	0	0	0	0	0	0	1	0	1	256	256	256	256	256	256	256	255	256	255
row:01208	Warfarin	0	0.00795655619437999	1.10847	0.00172413793103448	0	0	0	0	0	0	0	0	0	0	445	445	445	445	445	445	445	445	445	445
row:01209	Warfarin	0	0.0079662136827606	1.10847	0.00172413793103448	0	0	0	0	0	0	0	0	0	0	1253	1253	1253	1253	1253	1253	1253	1253	1253	1253
row:01210	Warfarin	0	0.00796681068280214	1.10847	0.00172413793103448	0	0	0	0	0	0	0	0	0	0	441	441	441	441	441	441	441	441	441	441
row:01211	Warfarin	0	0.00797054620758347	1.10847	0.00172413793103448	1	0	0	0	0	0	0	0	0	0	686	686	686	686	686	686	686	686	686	686
row:01212	Warfarin	0	0.0079744483205948	1.10847	0.00172413793103448	0	0	0	0	0	0	0	0	0	0	1261	1261	1261	1261	1261	1261	1261	1261	1261	1261
row:01213	Warfarin	0	0.0079795347833318	1.10847	0.00172413793103448	0	0	0	0	0	0	0	0	0	0	441	441	441	441	441	441	441	441	441	441
row:01214	Warfarin	0	0.0079795347833318	1.10847	0.00172413793103448	0	0	0	0	0	0	0	0	0	0	283	283	283	283	283	283	283	283	283	283
row:01215	Warfarin	0	0.00799324626626857	1.10847	0.00172413793103448	0	0	0	0	0	0	0	0	1	1	35	35	35	35	35	35	35	35	28	28
row:01216	Warfarin	0	0.00799324626626857	1.10847	0.00172413793103448	0	0	0	0	0	0	0	0	0	0	876	876	876	876	876	876	876	876	876	876
row:01217	Warfarin	0	0.00799543171455821	1.10847	0.00172413793103448	0	0	0	0	0	0	0	0	0	0	855	855	855	855	855	855	855	855	855	855
row:01218	Warfarin	0	0.00799839470083508	1.10847	0.00172413793103448	0	0	0	0	0	0	0	0	0	0	1213	1213	1213	1213	1213	1213	1213	1213	1213	1213
row:01219	Warfarin	0	0.00800193482721925	1.10847	0.00172413793103448	0	0	0	0	0	0	0	0	0	0	130	130	130	130	130	130	130	130	130	130
row:01220	Warfarin	0	0.00800595328130897	1.10847	0.00172413793103448	0	0	0	0	0	0	0	0	0	0	178	178	178	178	178	178	178	178	178	178
row:01221	Warfarin	0	0.0080089286644663	1.10847	0.00172413793103448	0	0	0	0	0	0	0	0	0	0	1187	1187	1187	1187	1187	1187	1187	1187	1187	1187
row:01222	Warfarin	0	0.00800952155439443	1.10847	0.00172413793103448	0	0	0	0	0	0	0	0	0	0	1196	1196	1196	1196	1196	1196	1196	1196	1196	1196
row:01223	Warfarin	0	0.00801126154234466	1.10847	0.00172413793103448	0	1	0	0	0	0	0	0	0	0	168	160	168	168	168	168	168	168	168	168
row:01224	Warfarin	0	0.00801233751093371	1.10847	0.00172413793103448	1	0	0	0	0	0	0	0	0	0	249	249	249	249	249	249	249	249	249	249
row:01225	Warfarin	0	0.00801842372517792	1.10847	0.00172413793103448	1	0	0	0	0	0	0	0	0	0	1145	1145	1145	1145	1145	1145	1145	1145	1145	1145
row:01226	Warfarin	0	0.00801912822698216	1.12373	0.0526315789473684	0	0	0	0	0	0	0	0	0	0	1203	1203	1203	1203	1203	1203	1203	1203	1203	1203
row:01227	Warfarin	0	0.00802091446574295	1.10847	0.00172413793103448	0	0	0	0	0	0	0	0	0	0	110	110	110	110	110	110	110	110	110	110
row:01228	Warfarin	0	0.00802452274976205	1.10847	0.00172413793103448	0	0	0	0	0	0	0	0	0	0	1226	1226	1226	1226	1226	1226	1226	1226	1226	1226
row:01229	Warfarin	0	0.00802798672402759	1.10847	0.00172413793103448	1	0	0	0	0	0	0	0	0	0	390	390	390	390	390	390	390	390	390	390
row:01230	Warfarin	0	0.00802991848927332	1.10847	0.00172413793103448	0	0	0	0	0	0	0	0	0	0	1253	1253	1253	1253	1253	1253	1253	1253	1253	1253
row:01231	Warfarin	0	0.00803846527181263	1.10847	0.00172413793103448	0	0	0	0	0	0	0	0	0	0	112	112	112	112	112	112	112	112	112	112
row:01232	Warfarin	0	0.00804233793208122	1.10847	0.00172413793103448	1	0	0	0	0	0	0	0	0	0	184	184	184	184	184	184	184	184	184	184
row:01233	Warfarin	0	0.00804680739577449	1.10847	0.00172413793103448	0	0	0	0	0	0	0	0	0	0	1241	1241	1241	1241	1241	1241	1241	1241	1241	1241
row:01234	Warfarin	0	0.0080476126406722	1.10847	0.00172413793103448	0	0	0	0	0	0	0	0	1	1	1225	1225	1225	1225	1225	1225	1225	1225	1031	1031
row:01235	Warfarin	0	0.00804942534056731	1.10847	0.00172413793103448	0	0	0	0	0	0	0	0	0	0	1259	1259	1259	1259	1259	1259	1259	1259	1259	1259
row:01236	Warfarin	0	0.00805330766599728	1.10847	0.00172413793103448	0	0	0	0	0	0	0	0	0	0	1245	1245	1245	1245	1245	1245	1245	1245	1245	1245
row:01237	Warfarin	0	0.00805337577269674	1.10847	0.00172413793103448	0	0	0	0	0	0	0	0	0	0	56	56	56	56	56	56	56	56	56	56
row:01238	Warfarin	0	0.00805442088735346	1.10847	0.00172413793103448	0	0	0	0	0	0	0	0	0	0	14	14	14	14	14	14	14	14	14	14
row:01239	Warfarin	0	0.0080555536940795	1.10847	0.00172413793103448	1	0	0	0	0	0	0	0	0	0	1057	1057	1057	1057	1057	1057	1057	1057	1057	1057
row:01240	Warfarin	0	0.00806045766914695	1.10847	0.00172413793103448	0	0	0	0	0	0	0	0	0	0	625	625	625	625	625	625	625	625	625	625
row:01241	Warfarin	0	0.00806045766914695	1.10847	0.00172413793103448	0	0	0	0	0	0	0	0	0	0	1267	1267	1267	1267	1267	1267	1267	1267	1267	1267
row:01242	Warfarin	0	0.00806616023758054	1.10847	0.00172413793103448	0	0	0	0	0	0	0	0	0	0	1192	1192	1192	1192	1192	1192	1192	1192	1192	1192
row:01243	Warfarin	0	0.00807010942088046	1.10847	0.00172413793103448	1	0	0	0	0	0	0	0	0	0	13	13	13	13	13	13	13	13	13	13
row:01244	Warfarin	0	0.00807501974247208	1.10847	0.00172413793103448	0	0	0	0	0	0	0	0	0	0	1248	1248	1248	1248	1248	1248	1248	1248	1248	1248
row:01245	Warfarin	0	0.0080814116269259	1.10847	0.00172413793103448	0	0	0	0	0	0	0	0	0	0	203	203	203	203	203	203	203	203	203	203
row:01246	Warfarin	0	0.00808193976922696	1.10847	0.00172413793103448	0	0	0	0	0	0	0	0	0	0	115	115	115	115	115	115	115	115	115	115
row:01247	Warfarin	0	0.00809626561310437	1.10847	0.00172413793103448	0	0	0	0	0	0	0	0	0	0	1241	1241	1241	1241	1241	1241	1241	1241	1241	1241
row:01248	Warfarin	0	0.00809626561310437	1.10847	0.00172413793103448	0	0	0	0	0	0	0	0	0	0	1241	1241	1241	1241	1241	1241	1241	1241	1241	1241
row:01249	Warfarin	0	0.00810094255520533	1.10847	0.00172413793103448	1	0	0	0	0	0	0	0	1	1	897	897	897	897	897	897	897	897	876	876
row:01250	Warfarin	0	0.00810229908283102	1.10847	0.00172413793103448	0	0	0	0	0	0	0	0	0	0	2	2	2	2	2	2	2	2	2	2
row:01251	Warfarin	0	0.00810304731713311	1.10847	0.00172413793103448	0	0	0	0	0	0	0	0	0	0	1143	1143	1143	1143	1143	1143	1143	1143	1143	1143
row:01252	Warfarin	0	0.00810407022676134	1.10847	0.00172413793103448	1	0	0	0	0	0	0	0	0	0	980	980	980	980	980	980	980	980	980	980
row:01253	Warfarin	0	0.00810431611093044	1.10847	0.00172413793103448	0	0	0	0	0	0	0	0	0	0	1253	1253	1253	1253	1253	1253	1253	1253	1253	1253
row:01254	Warfarin	0	0.00811101146566619	1.10847	0.00172413793103448	1	0	0	0	0	0	0	0	0	0	72	72	72	72	72	72	72	72	72	72
row:01255	Warfarin	0	0.00811207773319243	1.10847	0.00172413793103448	0	0	0	0	0	0	0	0	0	0	449	449	449	449	449	449	449	449	449	449
row:01256	Warfarin	0	0.00811530116797492	1.10847	0.00172413793103448	0	0	0	0	0	0	0	0	0	0	1232	1232	1232	1232	1232	1232	1232	1232	1232	1232
row:01257	Warfarin	0	0.00811873034283066	1.10847	0.00172413793103448	0	0	0	0	0	0	0	0	0	0	641	641	641	641	641	641	641	641	641	641
row:01258	Warfarin	0	0.00811873034283066	1.10847	0.00172413793103448	0	0	0	0	0	0	0	0	0	0	909	909	909	909	909	909	909	909	909	909
row:01259	Warfarin	0	0.00812127860823354	1.10847	0.00172413793103448	0	0	0	0	0	0	0	0	0	0	1195	1195	1195	1195	1195	1195	1195	1195	1195	1195
row:01260	Warfarin	0	0.00813935603181463	1.10847	0.00172413793103448	0	0	0	0	0	0	0	0	0	0	1205	1205	1205	1205	1205	1205	1205	1205	1205	1205
row:01261	Warfarin	0	0.00814082308012026	1.10847	0.00172413793103448	0	0	0	0	0	0	0	0	0	0	836	836	836	836	836	836	836	836	836	836
row:01262	Warfarin	0	0.00814193294371939	1.10847	0.00172413793103448	0	0	0	0	0	0	0	0	0	0	716	716	716	716	716	716	716	716	716	716
row:01263	Warfarin	0	0.00814498891115839	1.10847	0.00172413793103448	0	0	0	0	0	0	0	0	0	0	1230	1230	1230	1230	1230	1230	1230	1230	1230	1230
row:01264	Warfarin	0	0.00814565771246885	1.10847	0.00172413793103448	0	0	0	0	0	0	0	0	0	0	1195	1195	1195	1195	1195	1195	1195	1195	1195	1195
row:01265	Warfarin	0	0.00814565771246885	1.10847	0.00172413793103448	0	0	0	0	0	0	0	0	0	0	437	437	437	437	437	437	437	437	437	437
row:01266	Warfarin	0	0.00814636593663642	1.10847	0.00172413793103448	0	0	0	0	0	0	0	0	0	0	111	111	111	111	111	111	111	111	111	111
row:01267	Warfarin	0	0.00814991608293956	1.10847	0.00172413793103448	0	0	0	0	0	0	0	0	0	0	525	525	525	525	525	525	525	525	525	525
row:01268	Warfarin	0	0.00815336222610654	1.10847	0.00172413793103448	0	0	0	0	0	0	0	0	0	0	260	260	260	260	260	260	260	260	260	260
row:01269	Warfarin	0	0.00815904850691793	1.10847	0.00172413793103448	0	0	0	0	0	0	0	0	0	0	706	706	706	706	706	706	706	706	706	706
row:01270	Warfarin	0	0.00816110022909399	1.10847	0.00172413793103448	0	0	0	0	0	0	0	0	0	0	1181	1181	1181	1181	1181	1181	1181	1181	1181	1181
row:01271	Warfarin	0	0.00817071756866729	1.12373	0.0526315789473684	0	0	0	0	0	0	0	0	0	0	2	2	2	2	2	2	2	2	2	2
row:01272	Warfarin	0	0.00817137140520598	1.10847	0.00172413793103448	0	0	0	0	0	0	0	0	0	0	978	978	978	978	978	978	978	978	978	978
row:01273	Warfarin	0	0.00817137140520598	1.10847	0.00172413793103448	0	0	0	0	0	0	0	0	0	0	261	261	261	261	261	261	261	261	261	261
row:01274	Warfarin	0	0.00818061685322098	1.10847	0.00172413793103448	0	0	0	0	0	0	0	0	0	0	35	35	35	35	35	35	35	35	35	35
row:01275	Warfarin	0	0.00818934636927519	1.10847	0.00172413793103448	0	0	0	0	0	0	0	0	0	0	634	634	634	634	634	634	634	634	634	634
row:01276	Warfarin	0	0.00819030364358685	1.10847	0.00172413793103448	0	0	0	0	0	0	0	0	0	0	184	184	184	184	184	184	184	184	184	184
row:01277	Warfarin	0	0.00820145615549254	1.10847	0.00172413793103448	0	0	0	0	0	0	0	0	0	0	72	72	72	72	72	72	72	72	72	72
row:01278	Warfarin	0	0.00820221461223356	1.10847	0.00172413793103448	0	0	0	0	0	0	0	0	0	0	872	872	872	872	872	872	872	872	872	872
row:01279	Warfarin	0	0.0082025389338882	1.10847	0.00172413793103448	0	0	0	0	0	0	0	0	0	0	1226	1226	1226	1226	1226	1226	1226	1226	1226	1226
row:01280	Warfarin	0	0.00820254131138777	1.10847	0.00172413793103448	0	0	0	0	0	0	0	0	0	0	133	133	133	133	133	133	133	133	133	133
row:01281	Warfarin	0	0.00820297490656124	1.10847	0.00172413793103448	0	0	0	0	0	0	0	0	0	0	1199	1199	1199	1199	1199	1199	1199	1199	1199	1199
row:01282	Warfarin	0	0.00820330940562426	1.10847	0.00172413793103448	0	0	0	0	0	0	0	1	1	1	1252	1252	1252	1252	1252	1252	1252	714	714	714
row:01283	Warfarin	0	0.00820580650580944	1.10847	0.00172413793103448	0	0	0	0	0	0	0	0	0	0	556	556	556	556	556	556	556	556	556	556
row:01284	Warfarin	0	0.00821091515698694	1.10847	0.00172413793103448	0	1	0	0	0	0	0	0	0	0	73	59	73	73	73	73	73	73	73	73
row:01285	Warfarin	0	0.00821428225764069	1.10847	0.00172413793103448	1	0	0	0	0	0	0	0	0	0	967	967	967	967	967	967	967	967	967	967
row:01286	Warfarin	0	0.0082150835386143	1.10847	0.00172413793103448	0	0	0	0	0	0	0	0	0	0	1219	1219	1219	1219	1219	1219	1219	1219	1219	1219
row:01287	Warfarin	0	0.00822200071674187	1.10847	0.00172413793103448	1	0	0	0	0	0	0	0	0	0	1089	1089	1089	1089	1089	1089	1089	1089	1089	1089
row:01288	Warfarin	0	0.00822443062387636	1.10847	0.00172413793103448	0	0	0	0	0	0	0	0	0	0	219	219	219	219	219	219	219	219	219	219
row:01289	Warfarin	0	0.0082266597756502	1.10847	0.00172413793103448	0	0	0	0	0	0	0	0	0	0	727	727	727	727	727	727	727	727	727	727
row:01290	Warfarin	0	0.00822987784943449	1.10847	0.00172413793103448	0	0	0	0	0	0	0	0	0	0	1241	1241	1241	1241	1241	1241	1241	1241	1241	1241
row:01291	Warfarin	0	0.00823052248281253	1.10847	0.00172413793103448	0	0	0	0	0	0	0	0	0	0	1233	1233	1233	1233	1233	1233	1233	1233	1233	1233
row:01292	Warfarin	0	0.00823120961086391	1.10847	0.00172413793103448	0	0	0	0	0	0	0	0	0	0	1218	1218	1218	1218	1218	1218	1218	1218	1218	1218
row:01293	Warfarin	0	0.00823222407875783	1.10847	0.00172413793103448	0	0	0	0	0	0	0	0	0	0	120	120	120	120	120	120	120	120	120	120
row:01294	Warfarin	0	0.00823450452934586	1.10847	0.00172413793103448	0	0	0	0	0	0	0	0	0	0	1189	1189	1189	1189	1189	1189	1189	1189	1189	1189
row:01295	Warfarin	0	0.00823945154641167	1.10847	0.00172413793103448	1	0	0	0	0	0	0	0	0	0	58	58	58	58	58	58	58	58	58	58
row:01296	Warfarin	0	0.00824310997482272	1.10847	0.00172413793103448	0	0	0	0	0	0	0	0	0	0	1105	1105	1105	1105	1105	1105	1105	1105	1105	1105
row:01297	Warfarin	0	0.00824409555537245	1.12373	0.0526315789473684	0	0	0	0	0	0	0	0	0	0	256	256	256	256	256	256	256	256	256	256
row:01298	Warfarin	0	0.0082477378202694	1.10847	0.00172413793103448	1	0	1	0	1	1	0	0	0	0	377	377	359	377	359	359	377	377	377	377
row:01299	Warfarin	0	0.00825366848949746	1.10847	0.00172413793103448	0	0	0	0	0	0	0	0	0	0	1212	1212	1212	1212	1212	1212	1212	1212	1212	1212
row:01300	Warfarin	0	0.00825386715654	1.10847	0.00172413793103448	0	0	0	0	0	0	0	0	0	0	1232	1232	1232	1232	1232	1232	1232	1232	1232	1232
row:01301	Warfarin	0	0.00825803301124002	1.10847	0.00172413793103448	0	0	0	0	0	0	0	0	0	0	1217	1217	1217	1217	1217	1217	1217	1217	1217	1217
row:01302	Warfarin	0	0.00825831520527912	1.10847	0.00172413793103448	0	0	0	0	0	0	0	0	0	0	15	15	15	15	15	15	15	15	15	15
row:01303	Warfarin	0	0.00826028121746839	1.12373	0.0526315789473684	1	0	0	0	0	0	0	0	0	0	602	602	602	602	602	602	602	602	602	602
row:01304	Warfarin	0	0.00826486930211596	1.10847	0.00172413793103448	0	0	0	0	0	0	0	0	0	0	171	171	171	171	171	171	171	171	171	171
row:01305	Warfarin	0	0.00826853213363771	1.10847	0.00172413793103448	0	0	0	0	0	0	0	0	0	0	410	410	410	410	410	410	410	410	410	410
row:01306	Warfarin	0	0.00826986526243725	1.10847	0.00172413793103448	0	0	0	0	0	0	0	0	0	0	997	997	997	997	997	997	997	997	997	997
row:01307	Warfarin	0	0.00827387494626334	1.10847	0.00172413793103448	0	0	0	0	0	0	0	0	0	0	343	343	343	343	343	343	343	343	343	343
row:01308	Warfarin	0	0.00827527786268745	1.10847	0.00172413793103448	0	0	0	0	0	0	0	0	0	0	992	992	992	992	992	992	992	992	992	992
row:01309	Warfarin	0	0.00828346788858628	1.10847	0.00172413793103448	0	0	0	0	0	0	0	0	0	0	60	60	60	60	60	60	60	60	60	60
row:01310	Warfarin	0	0.00828536942851328	1.10847	0.00172413793103448	0	0	0	0	0	0	0	0	0	0	485	485	485	485	485	485	485	485	485	485
row:01311	Warfarin	0	0.00828600187468183	1.10847	0.00172413793103448	0	0	0	0	0	0	0	0	0	0	1254	1254	1254	1254	1254	1254	1254	1254	1254	1254
row:01312	Warfarin	0	0.00829645877194574	1.12373	0.0526315789473684	0	0	0	0	0	0	0	0	0	0	79	79	79	79	79	79	79	79	79	79
row:01313	Warfarin	0	0.00829672960389093	1.10847	0.00172413793103448	0	0	0	0	0	0	0	0	0	0	1233	1233	1233	1233	1233	1233	1233	1233	1233	1233
row:01314	Warfarin	0	0.00829853628816312	1.10847	0.00172413793103448	0	0	0	0	0	0	0	1	0	1	219	219	219	219	219	219	219	213	219	213
row:01315	Warfarin	0	0.00829862799994362	1.10847	0.00172413793103448	0	0	0	0	0	0	0	0	0	0	248	248	248	248	248	248	248	248	248	248
row:01316	Warfarin	0	0.00829905355211419	1.10847	0.00172413793103448	0	0	0	0	0	0	0	0	0	0	23	23	23	23	23	23	23	23	23	23
row:01317	Warfarin	0	0.00829936677953552	1.10847	0.00172413793103448	0	0	0	0	0	0	0	0	0	0	185	185	185	185	185	185	185	185	185	185
row:01318	Warfarin	0	0.00830344187244093	1.10847	0.00172413793103448	0	0	0	0	0	0	0	0	0	0	1279	1279	1279	1279	1279	1279	1279	1279	1279	1279
row:01319	Warfarin	0	0.00831164440212341	1.10847	0.00172413793103448	0	0	0	0	0	0	0	0	0	0	1191	1191	1191	1191	1191	1191	1191	1191	1191	1191
row:01320	Warfarin	0	0.00831244275749623	1.10847	0.00172413793103448	0	0	0	0	0	0	0	0	0	0	1261	1261	1261	1261	1261	1261	1261	1261	1261	1261
row:01321	Warfarin	0	0.00831360254582863	1.10847	0.00172413793103448	0	0	0	0	0	0	0	0	0	0	1056	1056	1056	1056	1056	1056	1056	1056	1056	1056
row:01322	Warfarin	0	0.00831416747998617	1.10847	0.00172413793103448	0	0	0	0	0	0	0	0	0	0	1232	1232	1232	1232	1232	1232	1232	1232	1232	1232
row:01323	Warfarin	0	0.00831525578048283	1.10847	0.00172413793103448	0	0	0	0	0	0	0	0	0	0	1174	1174	1174	1174	1174	1174	1174	1174	1174	1174
row:01324	Warfarin	0	0.00831886209482458	1.10847	0.00172413793103448	0	0	0	0	0	0	0	0	0	0	1187	1187	1187	1187	1187	1187	1187	1187	1187	1187
row:01325	Warfarin	0	0.00832532984009208	1.10847	0.00172413793103448	0	0	0	0	0	0	0	0	0	0	555	555	555	555	555	555	555	555	555	555
row:01326	Warfarin	0	0.00832763979801495	1.10847	0.00172413793103448	0	0	0	0	0	0	0	0	0	0	156	156	156	156	156	156	156	156	156	156
row:01327	Warfarin	0	0.00833011754572861	1.10847	0.00172413793103448	1	0	0	0	0	0	0	0	1	1	853	853	853	853	853	853	853	853	73	73
row:01328	Warfarin	0	0.00833146540897524	1.10847	0.00172413793103448	0	0	0	0	0	0	0	0	0	0	57	57	57	57	57	57	57	57	57	57
row:01329	Warfarin	0	0.00833881604745374	1.10847	0.00172413793103448	0	0	0	0	0	0	0	0	0	0	1196	1196	1196	1196	1196	1196	1196	1196	1196	1196
row:01330	Warfarin	0	0.00834288144628773	1.10847	0.00172413793103448	0	0	0	0	0	0	0	0	0	0	184	184	184	184	184	184	184	184	184	184
row:01331	Warfarin	0	0.0083474001210093	1.10847	0.00172413793103448	0	0	0	0	0	0	0	0	0	0	76	76	76	76	76	76	76	76	76	76
row:01332	Warfarin	0	0.00835163517212631	1.10847	0.00172413793103448	1	0	0	0	0	0	0	0	0	0	611	611	611	611	611	611	611	611	611	611
row:01333	Warfarin	0	0.00835258906458418	1.10847	0.00172413793103448	1	0	0	0	0	0	0	0	0	0	1203	1203	1203	1203	1203	1203	1203	1203	1203	1203
row:01334	Warfarin	0	0.00835575432420825	1.10847	0.00172413793103448	0	0	0	0	0	0	0	0	0	0	89	89	89	89	89	89	89	89	89	89
row:01335	Warfarin	0	0.00835737232111789	1.10847	0.00172413793103448	0	0	0	0	0	0	0	0	0	0	286	286	286	286	286	286	286	286	286	286
row:01336	Warfarin	0	0.00835995993373372	1.10847	0.00172413793103448	1	0	0	0	0	0	0	1	0	1	558	558	558	558	558	558	558	392	558	392
row:01337	Warfarin	0	0.00836461535010973	1.12373	0.0526315789473684	0	0	0	0	0	0	0	0	0	0	1176	1176	1176	1176	1176	1176	1176	1176	1176	1176
row:01338	Warfarin	0	0.0083658115591741	1.10847	0.00172413793103448	0	0	0	0	0	0	0	0	0	0	1209	1209	1209	1209	1209	1209	1209	1209	1209	1209
row:01339	Warfarin	0	0.0083702250035703	1.10847	0.00172413793103448	0	0	0	0	0	0	0	0	0	0	1192	1192	1192	1192	1192	1192	1192	1192	1192	1192
row:01340	Warfarin	0	0.0083704442872698	1.10847	0.00172413793103448	0	0	0	0	0	0	0	0	0	0	34	34	34	34	34	34	34	34	34	34
row:01341	Warfarin	0	0.00837087941733306	1.10847	0.00172413793103448	0	0	0	0	0	0	0	0	0	0	116	116	116	116	116	116	116	116	116	116
row:01342	Warfarin	0	0.00837087941733306	1.10847	0.00172413793103448	0	0	0	0	0	0	0	0	0	0	1089	1089	1089	1089	1089	1089	1089	1089	1089	1089
row:01343	Warfarin	0	0.00838631772388537	1.10847	0.00172413793103448	0	0	0	0	0	0	0	0	0	0	1215	1215	1215	1215	1215	1215	1215	1215	1215	1215
row:01344	Warfarin	0	0.00838642373399954	1.10847	0.00172413793103448	0	0	0	0	0	0	0	0	0	0	1223	1223	1223	1223	1223	1223	1223	1223	1223	1223
row:01345	Warfarin	0	0.00838803912721026	1.10847	0.00172413793103448	0	0	0	0	0	0	0	0	0	0	5	5	5	5	5	5	5	5	5	5
row:01346	Warfarin	0	0.00838858119042621	1.10847	0.00172413793103448	0	0	0	0	0	0	0	0	1	1	854	854	854	854	854	854	854	854	131	131
row:01347	Warfarin	0	0.00840641439086167	1.10847	0.00172413793103448	1	0	0	0	0	0	0	0	1	1	48	48	48	48	48	48	48	48	27	27
row:01348	Warfarin	0	0.00840930064644834	1.10847	0.00172413793103448	0	0	0	0	0	0	0	0	0	0	1213	1213	1213	1213	1213	1213	1213	1213	1213	1213
row:01349	Warfarin	0	0.00841957438057104	1.10847	0.00172413793103448	0	0	0	0	0	0	0	0	0	0	382	382	382	382	382	382	382	382	382	382
row:01350	Warfarin	0	0.00841957438057104	1.10847	0.00172413793103448	0	0	0	0	0	0	0	0	0	0	62	62	62	62	62	62	62	62	62	62
row:01351	Warfarin	0	0.00842352671754129	1.10847	0.00172413793103448	1	0	0	0	0	0	0	0	0	0	490	490	490	490	490	490	490	490	490	490
row:01352	Warfarin	0	0.00842798029663441	1.10847	0.00172413793103448	0	0	0	0	0	0	0	0	0	0	189	189	189	189	189	189	189	189	189	189
row:01353	Warfarin	0	0.00843184041036079	1.10847	0.00172413793103448	0	0	0	0	0	0	0	0	0	0	60	60	60	60	60	60	60	60	60	60
row:01354	Warfarin	0	0.00844176615068166	1.10847	0.00172413793103448	0	0	0	0	0	0	0	0	0	0	1190	1190	1190	1190	1190	1190	1190	1190	1190	1190
row:01355	Warfarin	0	0.00844506209599144	1.10847	0.00172413793103448	0	0	0	0	0	0	0	0	0	0	1251	1251	1251	1251	1251	1251	1251	1251	1251	1251
row:01356	Warfarin	0	0.00844677595120471	1.10847	0.00172413793103448	0	0	0	0	0	0	0	0	1	1	232	232	232	232	232	232	232	232	202	202
row:01357	Warfarin	0	0.00845248884017086	1.10847	0.00172413793103448	0	0	0	0	0	0	0	0	0	0	112	112	112	112	112	112	112	112	112	112
row:01358	Warfarin	0	0.00845820012285671	1.10847	0.00172413793103448	0	0	0	0	0	0	0	0	0	0	797	797	797	797	797	797	797	797	797	797
row:01359	Warfarin	0	0.00846093854944962	1.10847	0.00172413793103448	0	0	1	0	1	1	0	0	0	0	1247	1247	413	1247	413	413	1247	1247	1247	1247
row:01360	Warfarin	0	0.00846348106756248	1.10847	0.00172413793103448	0	0	0	0	0	0	0	0	0	0	71	71	71	71	71	71	71	71	71	71
row:01361	Warfarin	0	0.00846442081317663	1.10847	0.00172413793103448	0	0	0	0	0	0	0	0	0	0	1187	1187	1187	1187	1187	1187	1187	1187	1187	1187
row:01362	Warfarin	0	0.0084679602556496	1.10847	0.00172413793103448	0	0	0	0	0	0	0	0	0	0	1255	1255	1255	1255	1255	1255	1255	1255	1255	1255
row:01363	Warfarin	0	0.00846918899319585	1.10847	0.00172413793103448	0	0	0	0	0	0	0	0	0	0	180	180	180	180	180	180	180	180	180	180
row:01364	Warfarin	0	0.00847088984496409	1.10847	0.00172413793103448	0	0	0	0	0	0	0	0	0	0	119	119	119	119	119	119	119	119	119	119
row:01365	Warfarin	0	0.0084716582767408	1.10847	0.00172413793103448	0	0	0	0	0	0	0	0	0	0	853	853	853	853	853	853	853	853	853	853
row:01366	Warfarin	0	0.00847298044690492	1.10847	0.00172413793103448	0	0	0	0	0	0	0	0	0	0	831	831	831	831	831	831	831	831	831	831
row:01367	Warfarin	0	0.00847298044690492	1.10847	0.00172413793103448	0	0	0	0	0	0	0	0	0	0	448	448	448	448	448	448	448	448	448	448
row:01368	Warfarin	0	0.00847812400609988	1.10847	0.00172413793103448	0	0	0	0	0	0	0	0	0	0	1170	1170	1170	1170	1170	1170	1170	1170	1170	1170
row:01369	Warfarin	0	0.00847897209505521	1.10847	0.00172413793103448	1	0	0	0	0	0	0	0	0	0	875	875	875	875	875	875	875	875	875	875
row:01370	Warfarin	0	0.00848287890809896	1.10847	0.00172413793103448	0	0	0	0	0	0	0	0	0	0	299	299	299	299	299	299	299	299	299	299
row:01371	Warfarin	0	0.00848340188534614	1.10847	0.00172413793103448	1	0	0	0	0	0	0	0	0	0	784	784	784	784	784	784	784	784	784	784
row:01372	Warfarin	0	0.00848901965178112	1.10847	0.00172413793103448	1	1	0	0	0	0	0	0	0	0	844	822	844	844	844	844	844	844	844	844
row:01373	Warfarin	0	0.00849522959497046	1.10847	0.00172413793103448	0	0	0	0	0	0	0	0	0	0	49	49	49	49	49	49	49	49	49	49
row:01374	Warfarin	0	0.00849576282864409	1.10847	0.00172413793103448	0	0	0	0	0	0	0	0	0	0	90	90	90	90	90	90	90	90	90	90
row:01375	Warfarin	0	0.00849712168399034	1.10847	0.00172413793103448	0	0	0	0	0	0	0	0	0	0	166	166	166	166	166	166	166	166	166	166
row:01376	Warfarin	0	0.00849964122539654	1.10847	0.00172413793103448	0	0	0	0	0	0	0	0	0	0	48	48	48	48	48	48	48	48	48	48
row:01377	Warfarin	0	0.00850032006707766	1.10847	0.00172413793103448	0	0	0	0	0	0	0	0	0	0	1202	1202	1202	1202	1202	1202	1202	1202	1202	1202
row:01378	Warfarin	0	0.00850136924427185	1.10847	0.00172413793103448	0	0	0	0	0	0	0	0	0	0	1224	1224	1224	1224	1224	1224	1224	1224	1224	1224
row:01379	Warfarin	0	0.0085022111910639	1.10847	0.00172413793103448	0	0	0	0	0	0	0	0	0	0	808	808	808	808	808	808	808	808	808	808
row:01380	Warfarin	0	0.00851241158895744	1.10847	0.00172413793103448	0	0	0	0	0	0	0	0	0	0	282	282	282	282	282	282	282	282	282	282
row:01381	Warfarin	0	0.00851755028041955	1.10847	0.00172413793103448	0	0	0	0	0	0	0	0	0	0	265	265	265	265	265	265	265	265	265	265
row:01382	Warfarin	0	0.00852034279956332	1.10847	0.00172413793103448	0	1	0	0	0	0	0	0	0	0	1148	1016	1148	1148	1148	1148	1148	1148	1148	1148
row:01383	Warfarin	0	0.00852617652635611	1.10847	0.00172413793103448	0	0	0	0	0	0	0	0	0	0	111	111	111	111	111	111	111	111	111	111
row:01384	Warfarin	0	0.00853278039484492	1.10847	0.00172413793103448	0	0	0	0	0	0	0	0	0	0	388	388	388	388	388	388	388	388	388	388
row:01385	Warfarin	0	0.00853388044144516	1.10847	0.00172413793103448	0	0	0	0	0	0	0	0	0	0	1210	1210	1210	1210	1210	1210	1210	1210	1210	1210
row:01386	Warfarin	0	0.00853602778169707	1.10847	0.00172413793103448	0	0	0	0	0	0	0	0	0	0	871	871	871	871	871	871	871	871	871	871
row:01387	Warfarin	0	0.00853904366727729	1.12373	0.0526315789473684	1	0	0	0	0	0	0	0	0	0	943	943	943	943	943	943	943	943	943	943
row:01388	Warfarin	0	0.00855186720790696	1.10847	0.00172413793103448	0	0	0	0	0	0	0	0	0	0	8	8	8	8	8	8	8	8	8	8
row:01389	Warfarin	0	0.00855518684184087	1.10847	0.00172413793103448	0	0	1	0	1	1	0	0	0	0	66	66	36	66	36	36	66	66	66	66
row:01390	Warfarin	0	0.00855552229929675	1.10847	0.00172413793103448	0	0	0	0	0	0	0	0	0	0	135	135	135	135	135	135	135	135	135	135
row:01391	NOAC	1	0.00855599893394187	1.10847	1	0	0	0	0	0	0	0	0	0	0	1107	1107	1107	1107	1107	1107	1107	1107	1107	1107
row:01392	Warfarin	0	0.00855799817113926	1.10847	0.00172413793103448	1	0	1	0	1	1	0	0	0	0	8	8	3	8	3	3	8	8	8	8
row:01393	Warfarin	0	0.00855936348133013	1.10847	0.00172413793103448	0	0	0	0	0	0	0	0	0	0	1252	1252	1252	1252	1252	1252	1252	1252	1252	1252
row:01394	Warfarin	0	0.00856091522694922	1.10847	0.00172413793103448	0	0	0	0	0	0	0	0	0	0	1261	1261	1261	1261	1261	1261	1261	1261	1261	1261
row:01395	Warfarin	0	0.00856302942997525	1.10847	0.00172413793103448	0	0	1	0	1	1	0	1	0	1	1132	1132	963	1132	963	963	1132	6	1132	6
row:01396	Warfarin	0	0.00856783966462422	1.10847	0.00172413793103448	0	0	0	0	0	0	0	0	0	0	1258	1258	1258	1258	1258	1258	1258	1258	1258	1258
row:01397	Warfarin	0	0.00856842877530986	1.10847	0.00172413793103448	0	0	0	0	0	0	0	0	0	0	58	58	58	58	58	58	58	58	58	58
row:01398	Warfarin	0	0.00857106986741036	1.10847	0.00172413793103448	0	0	0	0	0	0	0	0	0	0	1267	1267	1267	1267	1267	1267	1267	1267	1267	1267
row:01399	Warfarin	0	0.00857697706915317	1.10847	0.00172413793103448	1	0	0	0	0	0	0	0	0	0	1044	1044	1044	1044	1044	1044	1044	1044	1044	1044
row:01400	Warfarin	0	0.00857709755647079	1.10847	0.00172413793103448	0	0	0	0	0	0	0	0	0	0	256	256	256	256	256	256	256	256	256	256
row:01401	Warfarin	0	0.0085847592509728	1.10847	0.00172413793103448	1	0	0	0	0	0	0	0	0	0	314	314	314	314	314	314	314	314	314	314
row:01402	Warfarin	0	0.00859120954203866	1.10847	0.00172413793103448	0	0	1	0	1	1	0	0	0	0	1274	1274	125	1274	125	125	1274	1274	1274	1274
row:01403	Warfarin	0	0.00859561753132242	1.10847	0.00172413793103448	0	0	0	0	0	0	0	0	1	1	1205	1205	1205	1205	1205	1205	1205	1205	880	880
row:01404	Warfarin	0	0.00859561753132242	1.10847	0.00172413793103448	0	0	1	0	1	1	0	0	0	0	1205	1205	749	1205	749	749	1205	1205	1205	1205
row:01405	Warfarin	0	0.00859580200548377	1.10847	0.00172413793103448	0	0	0	0	0	0	0	0	0	0	1261	1261	1261	1261	1261	1261	1261	1261	1261	1261
row:01406	Warfarin	0	0.00859636918137591	1.10847	0.00172413793103448	1	0	0	0	0	0	0	0	0	0	350	350	350	350	350	350	350	350	350	350
row:01407	Warfarin	0	0.00859866039855068	1.10847	0.00172413793103448	0	0	0	0	0	0	0	0	0	0	1240	1240	1240	1240	1240	1240	1240	1240	1240	1240
row:01408	Warfarin	0	0.00859866039855068	1.10847	0.00172413793103448	0	0	0	0	0	0	0	0	0	0	95	95	95	95	95	95	95	95	95	95
row:01409	Warfarin	0	0.00860208389077432	1.10847	0.00172413793103448	0	0	0	0	0	0	0	0	0	0	558	558	558	558	558	558	558	558	558	558
row:01410	Warfarin	0	0.00860331833966397	1.10847	0.00172413793103448	0	0	0	0	0	0	0	1	0	1	1218	1218	1218	1218	1218	1218	1218	20	1218	20
row:01411	Warfarin	0	0.00861410353240342	1.10847	0.00172413793103448	0	0	0	0	0	0	0	0	0	0	57	57	57	57	57	57	57	57	57	57
row:01412	Warfarin	0	0.00861595354267092	1.10847	0.00172413793103448	0	0	0	0	0	0	0	0	0	0	475	475	475	475	475	475	475	475	475	475
row:01413	Warfarin	0	0.00861803605490034	1.10847	0.00172413793103448	0	0	0	0	0	0	0	0	0	0	338	338	338	338	338	338	338	338	338	338
row:01414	Warfarin	0	0.00862556767501831	1.10847	0.00172413793103448	1	0	0	0	0	0	0	0	0	0	480	480	480	480	480	480	480	480	480	480
row:01415	Warfarin	0	0.00862939937334551	1.10847	0.00172413793103448	0	0	0	0	0	0	0	0	0	0	1220	1220	1220	1220	1220	1220	1220	1220	1220	1220
row:01416	Warfarin	0	0.00862948689852999	1.10847	0.00172413793103448	0	0	0	0	0	0	0	1	0	1	171	171	171	171	171	171	171	153	171	153
row:01417	Warfarin	0	0.0086305042373954	1.10847	0.00172413793103448	0	0	0	0	0	0	0	0	0	0	1220	1220	1220	1220	1220	1220	1220	1220	1220	1220
row:01418	Warfarin	0	0.0086342753287657	1.10847	0.00172413793103448	1	0	0	0	0	0	0	0	0	0	142	142	142	142	142	142	142	142	142	142
row:01419	Warfarin	0	0.00863758659198324	1.10847	0.00172413793103448	0	0	0	0	0	0	0	0	0	0	1223	1223	1223	1223	1223	1223	1223	1223	1223	1223
row:01420	Warfarin	0	0.00864322086908304	1.10847	0.00172413793103448	0	0	0	0	0	0	0	0	0	0	1273	1273	1273	1273	1273	1273	1273	1273	1273	1273
row:01421	Warfarin	0	0.00864470097417612	1.10847	0.00172413793103448	0	0	1	0	1	1	0	0	0	0	1239	1239	167	1239	167	167	1239	1239	1239	1239
row:01422	Warfarin	0	0.00864470097417612	1.10847	0.00172413793103448	0	0	0	0	0	0	0	0	0	0	119	119	119	119	119	119	119	119	119	119
row:01423	Warfarin	0	0.00864989362138171	1.10847	0.00172413793103448	0	0	0	0	0	0	0	0	0	0	1205	1205	1205	1205	1205	1205	1205	1205	1205	1205
row:01424	Warfarin	0	0.00865067212014263	1.10847	0.00172413793103448	0	0	0	0	0	0	0	0	0	0	1232	1232	1232	1232	1232	1232	1232	1232	1232	1232
row:01425	Warfarin	0	0.00865560997748554	1.10847	0.00172413793103448	0	0	0	0	0	0	0	0	0	0	1168	1168	1168	1168	1168	1168	1168	1168	1168	1168
row:01426	Warfarin	0	0.00866306532491106	1.10847	0.00172413793103448	0	0	0	0	0	0	0	0	0	0	69	69	69	69	69	69	69	69	69	69
row:01427	Warfarin	0	0.00866977015764287	1.10847	0.00172413793103448	0	0	0	0	0	0	0	0	0	0	3	3	3	3	3	3	3	3	3	3
row:01428	Warfarin	0	0.00867277230675259	1.10847	0.00172413793103448	0	0	0	0	0	0	0	0	0	0	1239	1239	1239	1239	1239	1239	1239	1239	1239	1239
row:01429	Warfarin	0	0.00867424837418342	1.10847	0.00172413793103448	0	0	0	0	0	0	0	1	0	1	371	371	371	371	371	371	371	245	371	245
row:01430	Warfarin	0	0.00867456478280087	1.10847	0.00172413793103448	0	0	0	0	0	0	0	0	0	0	259	259	259	259	259	259	259	259	259	259
row:01431	Warfarin	0	0.00868168345111277	1.10847	0.00172413793103448	0	0	0	0	0	0	0	0	0	0	590	590	590	590	590	590	590	590	590	590
row:01432	Warfarin	0	0.00868168345111277	1.10847	0.00172413793103448	0	0	0	0	0	0	0	0	0	0	2	2	2	2	2	2	2	2	2	2
row:01433	Warfarin	0	0.00868405743628049	1.10847	0.00172413793103448	0	0	0	0	0	0	0	0	0	0	1274	1274	1274	1274	1274	1274	1274	1274	1274	1274
row:01434	Warfarin	0	0.00868584483142317	1.10847	0.00172413793103448	0	0	0	0	0	0	0	0	0	0	1239	1239	1239	1239	1239	1239	1239	1239	1239	1239
row:01435	Warfarin	0	0.00868700343763454	1.10847	0.00172413793103448	0	0	0	0	0	0	0	0	0	0	1189	1189	1189	1189	1189	1189	1189	1189	1189	1189
row:01436	Warfarin	0	0.00868847767942683	1.12373	0.0526315789473684	0	0	0	0	0	0	0	0	0	0	1211	1211	1211	1211	1211	1211	1211	1211	1211	1211
row:01437	Warfarin	0	0.00869068225106612	1.10847	0.00172413793103448	0	0	0	0	0	0	0	0	0	0	1189	1189	1189	1189	1189	1189	1189	1189	1189	1189
row:01438	Warfarin	0	0.00869104237944464	1.10847	0.00172413793103448	0	0	0	0	0	0	0	0	0	0	1228	1228	1228	1228	1228	1228	1228	1228	1228	1228
row:01439	Warfarin	0	0.00869474612569092	1.10847	0.00172413793103448	0	0	0	0	0	0	0	0	0	0	112	112	112	112	112	112	112	112	112	112
row:01440	Warfarin	0	0.00870667589141983	1.10847	0.00172413793103448	1	0	0	0	0	0	0	0	0	0	394	394	394	394	394	394	394	394	394	394
row:01441	Warfarin	0	0.00871759347957772	1.10847	0.00172413793103448	0	0	0	0	0	0	0	0	0	0	123	123	123	123	123	123	123	123	123	123
row:01442	Warfarin	0	0.00872017322713878	1.10847	0.00172413793103448	0	0	0	0	0	0	0	0	0	0	1238	1238	1238	1238	1238	1238	1238	1238	1238	1238
row:01443	Warfarin	0	0.0087211073252904	1.10847	0.00172413793103448	0	0	0	0	0	0	0	0	0	0	921	921	921	921	921	921	921	921	921	921
row:01444	Warfarin	0	0.00872121753020635	1.10847	0.00172413793103448	0	0	0	0	0	0	0	0	0	0	1220	1220	1220	1220	1220	1220	1220	1220	1220	1220
row:01445	Warfarin	0	0.00873430175005809	1.10847	0.00172413793103448	0	0	0	0	0	0	0	0	0	0	43	43	43	43	43	43	43	43	43	43
row:01446	Warfarin	0	0.00874139662937109	1.10847	0.00172413793103448	0	0	0	0	0	0	0	0	0	0	142	142	142	142	142	142	142	142	142	142
row:01447	Warfarin	0	0.00875056078353552	1.10847	0.00172413793103448	1	0	0	0	0	0	0	0	1	1	796	796	796	796	796	796	796	796	788	788
row:01448	Warfarin	0	0.00875088380201073	1.10847	0.00172413793103448	0	0	0	0	0	0	0	0	0	0	153	153	153	153	153	153	153	153	153	153
row:01449	Warfarin	0	0.00875209126888648	1.10847	0.00172413793103448	0	0	0	0	0	0	0	0	0	0	177	177	177	177	177	177	177	177	177	177
row:01450	Warfarin	0	0.00875669228996327	1.10847	0.00172413793103448	0	0	0	0	0	0	0	0	1	1	242	242	242	242	242	242	242	242	229	229
row:01451	Warfarin	0	0.00875813483089942	1.10847	0.00172413793103448	0	0	0	0	0	0	0	0	0	0	1261	1261	1261	1261	1261	1261	1261	1261	1261	1261
row:01452	Warfarin	0	0.00875985633400867	1.10847	0.00172413793103448	0	0	0	0	0	0	0	0	0	0	1208	1208	1208	1208	1208	1208	1208	1208	1208	1208
row:01453	Warfarin	0	0.00876402170903475	1.10847	0.00172413793103448	0	0	0	0	0	0	0	0	0	0	772	772	772	772	772	772	772	772	772	772
row:01454	Warfarin	0	0.0087645682866827	1.10847	0.00172413793103448	1	0	1	0	1	1	0	0	0	0	804	804	185	804	185	185	804	804	804	804
row:01455	Warfarin	0	0.0087681601000421	1.10847	0.00172413793103448	0	0	0	0	0	0	0	0	0	0	1202	1202	1202	1202	1202	1202	1202	1202	1202	1202
row:01456	Warfarin	0	0.00876989367997395	1.10847	0.00172413793103448	0	0	0	0	0	0	0	0	1	1	147	147	147	147	147	147	147	147	117	117
row:01457	Warfarin	0	0.0087700736522615	1.10847	0.00172413793103448	0	0	0	0	0	0	0	0	0	0	1234	1234	1234	1234	1234	1234	1234	1234	1234	1234
row:01458	Warfarin	0	0.00877455087895881	1.10847	0.00172413793103448	1	0	0	0	0	0	0	0	0	0	368	368	368	368	368	368	368	368	368	368
row:01459	Warfarin	0	0.00877995810862763	1.10847	0.00172413793103448	0	0	0	0	0	0	0	0	0	0	268	268	268	268	268	268	268	268	268	268
row:01460	Warfarin	0	0.00879109021172364	1.10847	0.00172413793103448	1	0	1	0	1	1	0	0	0	0	471	471	471	471	471	471	471	471	471	471
row:01461	Warfarin	0	0.00880182788425161	1.10847	0.00172413793103448	0	0	0	0	0	0	0	0	0	0	1204	1204	1204	1204	1204	1204	1204	1204	1204	1204
row:01462	Warfarin	0	0.00880210903990294	1.10847	0.00172413793103448	0	0	0	0	0	0	0	0	0	0	1239	1239	1239	1239	1239	1239	1239	1239	1239	1239
row:01463	Warfarin	0	0.00880492315260718	1.10847	0.00172413793103448	0	0	0	0	0	0	0	0	0	0	1223	1223	1223	1223	1223	1223	1223	1223	1223	1223
row:01464	Warfarin	0	0.00880517092017412	1.10847	0.00172413793103448	0	0	0	0	0	0	0	0	0	0	1260	1260	1260	1260	1260	1260	1260	1260	1260	1260
row:01465	Warfarin	0	0.00880531755876914	1.10847	0.00172413793103448	0	0	0	0	0	0	1	0	0	1	651	651	651	651	651	651	597	651	651	597
row:01466	Warfarin	0	0.00880775450819117	1.10847	0.00172413793103448	0	0	0	0	0	0	0	0	0	0	1253	1253	1253	1253	1253	1253	1253	1253	1253	1253
row:01467	Warfarin	0	0.00880832749930817	1.10847	0.00172413793103448	1	0	0	0	0	0	0	0	0	0	514	514	514	514	514	514	514	514	514	514
row:01468	Warfarin	0	0.00881738550239184	1.10847	0.00172413793103448	0	0	0	0	0	0	0	0	0	0	1240	1240	1240	1240	1240	1240	1240	1240	1240	1240
row:01469	Warfarin	0	0.00881738550239184	1.10847	0.00172413793103448	0	0	0	0	0	0	0	0	0	0	1237	1237	1237	1237	1237	1237	1237	1237	1237	1237
row:01470	Warfarin	0	0.00882388600106691	1.10847	0.00172413793103448	0	0	0	0	0	0	0	0	0	0	44	44	44	44	44	44	44	44	44	44
row:01471	Warfarin	0	0.00882844622419854	1.10847	0.00172413793103448	0	0	0	0	0	0	0	0	0	0	1261	1261	1261	1261	1261	1261	1261	1261	1261	1261
row:01472	Warfarin	0	0.00882946653982772	1.10847	0.00172413793103448	0	0	0	0	0	0	0	0	0	0	251	251	251	251	251	251	251	251	251	251
row:01473	Warfarin	0	0.00883684831123456	1.10847	0.00172413793103448	0	0	0	0	0	0	0	0	0	0	1231	1231	1231	1231	1231	1231	1231	1231	1231	1231
row:01474	Warfarin	0	0.00883804087722287	1.10847	0.00172413793103448	1	0	0	0	0	0	0	0	0	0	457	457	457	457	457	457	457	457	457	457
row:01475	Warfarin	0	0.008838914481105	1.10847	0.00172413793103448	0	0	0	0	0	0	0	0	0	0	40	40	40	40	40	40	40	40	40	40
row:01476	Warfarin	0	0.00884334062420447	1.10847	0.00172413793103448	0	0	0	0	0	0	0	0	0	0	807	807	807	807	807	807	807	807	807	807
row:01477	Warfarin	0	0.00884538304064079	1.10847	0.00172413793103448	0	0	0	0	0	0	0	0	0	0	3	3	3	3	3	3	3	3	3	3
row:01478	Warfarin	0	0.00885974238135305	1.12373	0.0526315789473684	0	1	0	0	0	0	0	0	0	0	1226	419	1226	1226	1226	1226	1226	1226	1226	1226
row:01479	Warfarin	0	0.00887535016015315	1.10847	0.00172413793103448	0	0	0	0	0	0	0	0	0	0	1230	1230	1230	1230	1230	1230	1230	1230	1230	1230
row:01480	Warfarin	0	0.00887613220305129	1.10847	0.00172413793103448	0	0	0	0	0	0	0	0	0	0	181	181	181	181	181	181	181	181	181	181
row:01481	Warfarin	0	0.00887633453729708	1.12373	0.0526315789473684	0	0	0	0	0	0	0	0	0	0	82	82	82	82	82	82	82	82	82	82
row:01482	Warfarin	0	0.00887635665465745	1.10847	0.00172413793103448	0	0	0	0	0	0	0	0	0	0	1161	1161	1161	1161	1161	1161	1161	1161	1161	1161
row:01483	Warfarin	0	0.00888012449142411	1.10847	0.00172413793103448	0	0	0	0	0	0	0	0	0	0	1223	1223	1223	1223	1223	1223	1223	1223	1223	1223
row:01484	Warfarin	0	0.00888403255968648	1.10847	0.00172413793103448	1	0	0	0	0	0	0	0	0	0	1090	1090	1090	1090	1090	1090	1090	1090	1090	1090
row:01485	Warfarin	0	0.00888403255968648	1.10847	0.00172413793103448	0	0	0	0	0	0	0	0	0	0	188	188	188	188	188	188	188	188	188	188
row:01486	Warfarin	0	0.00888556669496095	1.10847	0.00172413793103448	1	0	0	0	0	0	0	0	0	0	311	311	311	311	311	311	311	311	311	311
row:01487	Warfarin	0	0.00888715273511853	1.10847	0.00172413793103448	0	0	0	0	0	0	0	0	1	1	157	157	157	157	157	157	157	157	147	147
row:01488	Warfarin	0	0.00888823009581902	1.10847	0.00172413793103448	0	0	0	0	0	0	0	0	1	1	1219	1219	1219	1219	1219	1219	1219	1219	602	602
row:01489	Warfarin	0	0.00889350015690003	1.10847	0.00172413793103448	0	0	0	0	0	0	0	0	0	0	356	356	356	356	356	356	356	356	356	356
row:01490	Warfarin	0	0.00889502115923354	1.10847	0.00172413793103448	0	0	0	0	0	0	0	0	0	0	1246	1246	1246	1246	1246	1246	1246	1246	1246	1246
row:01491	Warfarin	0	0.00890007676710361	1.10847	0.00172413793103448	0	0	0	0	0	0	0	0	0	0	535	535	535	535	535	535	535	535	535	535
row:01492	Warfarin	0	0.00890253117008936	1.10847	0.00172413793103448	0	0	0	0	0	0	0	0	0	0	1188	1188	1188	1188	1188	1188	1188	1188	1188	1188
row:01493	Warfarin	0	0.00890253117008936	1.10847	0.00172413793103448	0	0	0	0	0	0	0	0	0	0	1189	1189	1189	1189	1189	1189	1189	1189	1189	1189
row:01494	Warfarin	0	0.00890728002116505	1.10847	0.00172413793103448	0	0	0	0	0	0	0	0	0	0	1182	1182	1182	1182	1182	1182	1182	1182	1182	1182
row:01495	Warfarin	0	0.00891270558567198	1.12373	0.0526315789473684	1	0	0	0	0	0	0	0	0	0	989	989	989	989	989	989	989	989	989	989
row:01496	Warfarin	0	0.00891707023665078	1.10847	0.00172413793103448	0	0	0	0	0	0	0	0	0	0	1204	1204	1204	1204	1204	1204	1204	1204	1204	1204
row:01497	NOAC	1	0.00891712733886088	1.12373	1	0	0	1	0	1	1	0	0	0	0	1187	1187	1097	1187	1097	1097	1187	1187	1187	1187
row:01498	Warfarin	0	0.00892061972984647	1.10847	0.00172413793103448	0	0	0	0	0	0	0	0	0	0	1191	1191	1191	1191	1191	1191	1191	1191	1191	1191
row:01499	Warfarin	0	0.00893420828225037	1.7348	0.0022075055187638	0	0	0	0	0	0	0	0	0	0	1188	1188	1188	1188	1188	1188	1188	1188	1188	1188
row:01500	Warfarin	0	0.00893430742021461	1.10847	0.00172413793103448	0	0	0	0	0	0	0	0	0	0	101	101	101	101	101	101	101	101	101	101
row:01501	Warfarin	0	0.00894879929028866	1.10847	0.00172413793103448	1	0	0	0	0	0	0	0	0	0	32	32	32	32	32	32	32	32	32	32
row:01502	Warfarin	0	0.0089502773083479	1.10847	0.00172413793103448	0	0	0	0	0	0	0	0	0	0	1224	1224	1224	1224	1224	1224	1224	1224	1224	1224
row:01503	Warfarin	0	0.00895603433585302	1.10847	0.00172413793103448	0	1	0	0	0	0	0	0	0	0	1279	902	1279	1279	1279	1279	1279	1279	1279	1279
row:01504	Warfarin	0	0.00896074876286288	1.10847	0.00172413793103448	0	0	0	0	0	0	0	0	0	0	1232	1232	1232	1232	1232	1232	1232	1232	1232	1232
row:01505	Warfarin	0	0.00896848326974073	1.10847	0.00172413793103448	0	0	0	0	0	0	0	0	0	0	840	840	840	840	840	840	840	840	840	840
row:01506	Warfarin	0	0.00896982196089852	1.10847	0.00172413793103448	1	0	0	1	1	1	1	0	0	1	77	77	77	63	63	63	63	77	77	63
row:01507	Warfarin	0	0.00897165188379183	1.10847	0.00172413793103448	0	0	0	0	0	0	0	0	0	0	1177	1177	1177	1177	1177	1177	1177	1177	1177	1177
row:01508	Warfarin	0	0.00897495376233513	1.10847	0.00172413793103448	0	0	0	0	0	0	0	0	0	0	1217	1217	1217	1217	1217	1217	1217	1217	1217	1217
row:01509	Warfarin	0	0.00897647882762644	1.10847	0.00172413793103448	0	0	0	0	0	0	0	0	0	0	1179	1179	1179	1179	1179	1179	1179	1179	1179	1179
row:01510	Warfarin	0	0.00897802937138058	1.10847	0.00172413793103448	0	0	0	0	0	0	0	0	0	0	1178	1178	1178	1178	1178	1178	1178	1178	1178	1178
row:01511	Warfarin	0	0.00898007649179757	1.10847	0.00172413793103448	0	0	0	0	0	0	0	0	0	0	1173	1173	1173	1173	1173	1173	1173	1173	1173	1173
row:01512	Warfarin	0	0.00898239471702798	1.10847	0.00172413793103448	0	0	0	0	0	0	0	0	0	0	14	14	14	14	14	14	14	14	14	14
row:01513	Warfarin	0	0.00898578492639498	1.10847	0.00172413793103448	0	0	0	0	0	0	0	0	0	0	198	198	198	198	198	198	198	198	198	198
row:01514	Warfarin	0	0.00898817332230417	1.10847	0.00172413793103448	0	0	0	0	0	0	0	0	0	0	520	520	520	520	520	520	520	520	520	520
row:01515	Warfarin	0	0.00898961236498323	1.10847	0.00172413793103448	1	0	0	0	0	0	0	1	0	1	301	301	301	301	301	301	301	295	301	295
row:01516	Warfarin	0	0.00898971196298639	1.10847	0.00172413793103448	0	1	0	0	0	0	0	0	0	0	1236	940	1236	1236	1236	1236	1236	1236	1236	1236
row:01517	Warfarin	0	0.00899086172450954	1.10847	0.00172413793103448	0	0	0	0	0	0	0	0	0	0	1210	1210	1210	1210	1210	1210	1210	1210	1210	1210
row:01518	Warfarin	0	0.00899501092476519	1.10847	0.00172413793103448	0	0	0	0	0	0	0	0	0	0	1201	1201	1201	1201	1201	1201	1201	1201	1201	1201
row:01519	Warfarin	0	0.00899612414865148	1.10847	0.00172413793103448	0	0	0	0	0	0	0	0	0	0	1240	1240	1240	1240	1240	1240	1240	1240	1240	1240
row:01520	Warfarin	0	0.00899827472174346	1.10847	0.00172413793103448	0	0	0	0	0	0	0	0	0	0	444	444	444	444	444	444	444	444	444	444
row:01521	Warfarin	0	0.00900196700598115	1.10847	0.00172413793103448	0	0	0	0	0	0	0	0	0	0	1262	1262	1262	1262	1262	1262	1262	1262	1262	1262
row:01522	Warfarin	0	0.00900196700598115	1.10847	0.00172413793103448	0	0	0	0	0	0	0	0	0	0	466	466	466	466	466	466	466	466	466	466
row:01523	Warfarin	0	0.00900563795662872	1.10847	0.00172413793103448	0	0	0	0	0	0	0	0	0	0	1198	1198	1198	1198	1198	1198	1198	1198	1198	1198
row:01524	Warfarin	0	0.00901235325225355	1.10847	0.00172413793103448	0	0	0	0	0	0	0	0	1	1	684	684	684	684	684	684	684	684	497	497
row:01525	Warfarin	0	0.00901425170223066	1.10847	0.00172413793103448	1	0	0	0	0	0	0	0	0	0	223	223	223	223	223	223	223	223	223	223
row:01526	Warfarin	0	0.00902015829161822	1.10847	0.00172413793103448	0	0	0	0	0	0	0	0	0	0	1199	1199	1199	1199	1199	1199	1199	1199	1199	1199
row:01527	Warfarin	0	0.00902041686107252	1.10847	0.00172413793103448	0	0	0	0	0	0	0	0	0	0	1275	1275	1275	1275	1275	1275	1275	1275	1275	1275
row:01528	Warfarin	0	0.00902633899280038	1.10847	0.00172413793103448	0	0	0	0	0	0	0	0	0	0	181	181	181	181	181	181	181	181	181	181
row:01529	Warfarin	0	0.00903531467745185	1.10847	0.00172413793103448	0	0	0	0	0	0	0	0	0	0	1195	1195	1195	1195	1195	1195	1195	1195	1195	1195
row:01530	Warfarin	0	0.00904371032744119	1.10847	0.00172413793103448	0	0	0	0	0	0	0	0	0	0	1182	1182	1182	1182	1182	1182	1182	1182	1182	1182
row:01531	Warfarin	0	0.00904686707179946	1.10847	0.00172413793103448	0	0	0	0	0	0	0	0	0	0	1185	1185	1185	1185	1185	1185	1185	1185	1185	1185
row:01532	Warfarin	0	0.00904809055478266	1.10847	0.00172413793103448	0	0	0	0	0	0	0	0	0	0	380	380	380	380	380	380	380	380	380	380
row:01533	Warfarin	0	0.00904856413587124	1.12373	0.0526315789473684	0	0	0	0	0	0	0	0	0	0	229	229	229	229	229	229	229	229	229	229
row:01534	Warfarin	0	0.00905019588337095	1.10847	0.00172413793103448	0	0	0	0	0	0	0	0	0	0	1248	1248	1248	1248	1248	1248	1248	1248	1248	1248
row:01535	Warfarin	0	0.00905245597052986	1.10847	0.00172413793103448	0	0	0	0	0	0	0	0	0	0	36	36	36	36	36	36	36	36	36	36
row:01536	Warfarin	0	0.00906410402675329	1.10847	0.00172413793103448	0	0	0	0	0	0	0	0	0	0	71	71	71	71	71	71	71	71	71	71
row:01537	Warfarin	0	0.0090654870136647	1.10847	0.00172413793103448	0	0	0	0	0	0	0	0	0	0	1233	1233	1233	1233	1233	1233	1233	1233	1233	1233
row:01538	Warfarin	0	0.00906869434675399	1.10847	0.00172413793103448	0	0	0	0	0	0	0	0	0	0	439	439	439	439	439	439	439	439	439	439
row:01539	Warfarin	0	0.0090691255390922	1.12373	0.0526315789473684	0	0	0	0	0	0	0	0	0	0	1205	1205	1205	1205	1205	1205	1205	1205	1205	1205
row:01540	Warfarin	0	0.00908285595260459	1.10847	0.00172413793103448	0	1	0	0	0	0	0	0	0	0	1246	796	1246	1246	1246	1246	1246	1246	1246	1246
row:01541	Warfarin	0	0.00908477185196667	1.10847	0.00172413793103448	0	0	1	0	1	1	0	0	0	0	1232	1232	92	1232	92	92	1232	1232	1232	1232
row:01542	Warfarin	0	0.00908966426057637	1.10847	0.00172413793103448	0	0	0	0	0	0	0	0	0	0	1247	1247	1247	1247	1247	1247	1247	1247	1247	1247
row:01543	Warfarin	0	0.00909032449745379	1.10847	0.00172413793103448	0	0	0	0	0	0	0	0	0	0	1177	1177	1177	1177	1177	1177	1177	1177	1177	1177
row:01544	Warfarin	0	0.00909166859818942	1.10847	0.00172413793103448	0	0	0	0	0	0	0	0	0	0	42	42	42	42	42	42	42	42	42	42
row:01545	Warfarin	0	0.00909459182761092	1.10847	0.00172413793103448	0	0	1	0	1	1	0	0	0	0	1279	1279	324	1279	324	324	1279	1279	1279	1279
row:01546	Warfarin	0	0.00909805662755848	1.10847	0.00172413793103448	0	0	0	0	0	0	0	0	0	0	5	5	5	5	5	5	5	5	5	5
row:01547	Warfarin	0	0.00909925420061652	1.10847	0.00172413793103448	0	0	0	0	0	0	0	0	0	0	1273	1273	1273	1273	1273	1273	1273	1273	1273	1273
row:01548	Warfarin	0	0.00910044762426628	1.10847	0.00172413793103448	1	0	0	0	0	0	0	0	0	0	343	343	343	343	343	343	343	343	343	343
row:01549	Warfarin	0	0.00910452786546597	1.10847	0.00172413793103448	0	0	0	0	0	0	0	0	0	0	89	89	89	89	89	89	89	89	89	89
row:01550	Warfarin	0	0.00910496041809579	1.10847	0.00172413793103448	0	0	0	0	0	0	0	0	0	0	530	530	530	530	530	530	530	530	530	530
row:01551	Warfarin	0	0.00910935055850787	1.10847	0.00172413793103448	0	0	0	0	0	0	0	0	0	0	1230	1230	1230	1230	1230	1230	1230	1230	1230	1230
row:01552	Warfarin	0	0.00912339807010143	1.10847	0.00172413793103448	0	0	0	0	0	0	0	0	0	0	591	591	591	591	591	591	591	591	591	591
row:01553	Warfarin	0	0.00912882042061494	1.10847	0.00172413793103448	0	0	0	0	0	0	0	1	0	1	119	119	119	119	119	119	119	18	119	18
row:01554	Warfarin	0	0.00913021965066175	1.10847	0.00172413793103448	0	0	0	0	0	0	0	0	0	0	1225	1225	1225	1225	1225	1225	1225	1225	1225	1225
row:01555	Warfarin	0	0.00913515680883883	1.10847	0.00172413793103448	0	0	0	0	0	0	0	0	0	0	1227	1227	1227	1227	1227	1227	1227	1227	1227	1227
row:01556	Warfarin	0	0.00913745269206482	1.10847	0.00172413793103448	0	0	0	0	0	0	0	0	0	0	1153	1153	1153	1153	1153	1153	1153	1153	1153	1153
row:01557	Warfarin	0	0.00913881032780755	1.10847	0.00172413793103448	0	0	0	0	0	0	0	0	0	0	35	35	35	35	35	35	35	35	35	35
row:01558	Warfarin	0	0.00914126494466296	1.10847	0.00172413793103448	0	0	0	0	0	0	0	0	0	0	104	104	104	104	104	104	104	104	104	104
row:01559	Warfarin	0	0.00914682095029045	1.10847	0.00172413793103448	0	0	0	0	0	0	0	0	0	0	1018	1018	1018	1018	1018	1018	1018	1018	1018	1018
row:01560	Warfarin	0	0.00915025101991944	1.10847	0.00172413793103448	0	0	0	0	0	0	0	0	0	0	1188	1188	1188	1188	1188	1188	1188	1188	1188	1188
row:01561	Warfarin	0	0.00915029430209279	1.10847	0.00172413793103448	0	0	0	0	0	0	0	0	0	0	1182	1182	1182	1182	1182	1182	1182	1182	1182	1182
row:01562	Warfarin	0	0.00915234595478812	1.10847	0.00172413793103448	0	0	0	0	0	0	0	0	0	0	856	856	856	856	856	856	856	856	856	856
row:01563	Warfarin	0	0.00915663407117053	1.10847	0.00172413793103448	0	0	0	0	0	0	0	0	0	0	1205	1205	1205	1205	1205	1205	1205	1205	1205	1205
row:01564	Warfarin	0	0.00915926130748313	1.10847	0.00172413793103448	1	0	0	0	0	0	0	1	0	1	773	773	773	773	773	773	773	773	773	773
row:01565	Warfarin	0	0.00916136467050423	1.10847	0.00172413793103448	0	0	0	0	0	0	0	0	1	1	1242	1242	1242	1242	1242	1242	1242	1242	65	65
row:01566	Warfarin	0	0.00916198653156873	1.10847	0.00172413793103448	0	0	0	0	0	0	0	0	0	0	591	591	591	591	591	591	591	591	591	591
row:01567	Warfarin	0	0.00916877356513551	1.10847	0.00172413793103448	0	0	0	0	0	0	0	0	0	0	112	112	112	112	112	112	112	112	112	112
row:01568	Warfarin	0	0.00918937339469256	1.10847	0.00172413793103448	0	0	0	0	0	0	0	0	0	0	46	46	46	46	46	46	46	46	46	46
row:01569	Warfarin	0	0.00919084135620258	1.10847	0.00172413793103448	0	0	0	0	0	0	0	0	0	0	44	44	44	44	44	44	44	44	44	44
row:01570	Warfarin	0	0.00920298941282408	1.10847	0.00172413793103448	0	0	0	1	1	1	1	0	0	1	608	608	608	121	121	121	121	608	608	121
row:01571	Warfarin	0	0.00920669709245721	1.10847	0.00172413793103448	0	0	0	0	0	0	0	0	0	0	1253	1253	1253	1253	1253	1253	1253	1253	1253	1253
row:01572	Warfarin	0	0.00921414203588878	1.10847	0.00172413793103448	0	0	0	0	0	0	0	0	0	0	1182	1182	1182	1182	1182	1182	1182	1182	1182	1182
row:01573	Warfarin	0	0.00922221974968251	1.10847	0.00172413793103448	0	0	0	0	0	0	0	0	0	0	10	10	10	10	10	10	10	10	10	10
row:01574	Warfarin	0	0.00922566372532777	1.10847	0.00172413793103448	0	0	0	0	0	0	0	0	0	0	1233	1233	1233	1233	1233	1233	1233	1233	1233	1233
row:01575	Warfarin	0	0.00922751824786194	1.12373	0.0526315789473684	1	0	0	0	0	0	0	0	0	0	635	635	635	635	635	635	635	635	635	635
row:01576	Warfarin	0	0.0092431767083548	1.10847	0.00172413793103448	0	0	0	0	0	0	0	0	0	0	1279	1279	1279	1279	1279	1279	1279	1279	1279	1279
row:01577	Warfarin	0	0.0092431767083548	1.10847	0.00172413793103448	0	0	0	0	0	0	0	0	0	0	1279	1279	1279	1279	1279	1279	1279	1279	1279	1279
row:01578	Warfarin	0	0.00924383285901409	1.10847	0.00172413793103448	0	0	0	0	0	0	0	0	0	0	1238	1238	1238	1238	1238	1238	1238	1238	1238	1238
row:01579	Warfarin	0	0.00924572431008884	1.10847	0.00172413793103448	0	0	0	0	0	0	0	0	0	0	965	965	965	965	965	965	965	965	965	965
row:01580	Warfarin	0	0.00924871609459786	1.10847	0.00172413793103448	0	0	0	0	0	0	0	0	0	0	1241	1241	1241	1241	1241	1241	1241	1241	1241	1241
row:01581	Warfarin	0	0.00925085007805437	1.10847	0.00172413793103448	0	0	0	0	0	0	0	0	0	0	647	647	647	647	647	647	647	647	647	647
row:01582	Warfarin	0	0.00925179227613044	1.10847	0.00172413793103448	0	0	0	0	0	0	0	0	0	0	1195	1195	1195	1195	1195	1195	1195	1195	1195	1195
row:01583	Warfarin	0	0.00925200746207148	1.10847	0.00172413793103448	0	0	0	0	0	0	0	0	0	0	1178	1178	1178	1178	1178	1178	1178	1178	1178	1178
row:01584	Warfarin	0	0.00925227992898433	1.10847	0.00172413793103448	0	0	0	0	0	0	0	0	0	0	1248	1248	1248	1248	1248	1248	1248	1248	1248	1248
row:01585	Warfarin	0	0.00925647705463335	1.10847	0.00172413793103448	1	0	0	0	0	0	0	0	0	0	376	376	376	376	376	376	376	376	376	376
row:01586	Warfarin	0	0.00925871165019462	1.10847	0.00172413793103448	1	1	0	0	0	0	0	0	0	0	616	341	616	616	616	616	616	616	616	616
row:01587	Warfarin	0	0.00926593995848858	1.10847	0.00172413793103448	0	0	0	0	0	0	0	0	0	0	169	169	169	169	169	169	169	169	169	169
row:01588	Warfarin	0	0.00926866899652118	1.10847	0.00172413793103448	0	0	0	0	0	0	0	0	0	0	1219	1219	1219	1219	1219	1219	1219	1219	1219	1219
row:01589	Warfarin	0	0.00926879403815808	1.10847	0.00172413793103448	0	0	0	0	0	0	0	0	0	0	1262	1262	1262	1262	1262	1262	1262	1262	1262	1262
row:01590	Warfarin	0	0.00926921923167166	1.10847	0.00172413793103448	0	0	0	0	0	0	0	0	0	0	1050	1050	1050	1050	1050	1050	1050	1050	1050	1050
row:01591	Warfarin	0	0.00926960590522421	1.10847	0.00172413793103448	0	0	0	0	0	0	0	0	0	0	482	482	482	482	482	482	482	482	482	482
row:01592	Warfarin	0	0.00926960590522421	1.10847	0.00172413793103448	0	0	0	0	0	0	0	0	0	0	61	61	61	61	61	61	61	61	61	61
row:01593	Warfarin	0	0.00927146273729111	1.10847	0.00172413793103448	0	0	0	0	0	0	0	0	0	0	189	189	189	189	189	189	189	189	189	189
row:01594	Warfarin	0	0.00927197853279302	1.10847	0.00172413793103448	0	0	0	0	0	0	0	0	0	0	98	98	98	98	98	98	98	98	98	98
row:01595	Warfarin	0	0.00927423798997217	1.10847	0.00172413793103448	0	0	0	0	0	0	0	0	0	0	1238	1238	1238	1238	1238	1238	1238	1238	1238	1238
row:01596	Warfarin	0	0.00927686389703054	1.10847	0.00172413793103448	1	0	0	0	0	0	0	0	0	0	155	155	155	155	155	155	155	155	155	155
row:01597	Warfarin	0	0.00927881768936141	1.10847	0.00172413793103448	0	0	0	0	0	0	0	0	0	0	175	175	175	175	175	175	175	175	175	175
row:01598	Warfarin	0	0.0092845187865093	1.10847	0.00172413793103448	0	0	0	0	0	0	0	0	0	0	85	85	85	85	85	85	85	85	85	85
row:01599	Warfarin	0	0.00929158699964702	1.10847	0.00172413793103448	0	0	0	0	0	0	0	0	0	0	560	560	560	560	560	560	560	560	560	560
row:01600	Warfarin	0	0.00929198692264607	1.10847	0.00172413793103448	0	0	0	0	0	0	0	0	0	0	1245	1245	1245	1245	1245	1245	1245	1245	1245	1245
row:01601	Warfarin	0	0.00929294582525479	1.10847	0.00172413793103448	1	0	0	0	0	0	0	0	0	0	1043	1043	1043	1043	1043	1043	1043	1043	1043	1043
row:01602	Warfarin	0	0.0092940499309855	1.10847	0.00172413793103448	0	0	0	0	0	0	0	0	0	0	16	16	16	16	16	16	16	16	16	16
row:01603	Warfarin	0	0.00929519703407329	1.10847	0.00172413793103448	0	0	0	0	0	0	0	0	0	0	523	523	523	523	523	523	523	523	523	523
row:01604	Warfarin	0	0.00929925840141484	1.10847	0.00172413793103448	0	0	0	0	0	0	1	0	0	1	409	409	409	409	409	409	383	409	409	383
row:01605	Warfarin	0	0.00930230905602996	1.10847	0.00172413793103448	0	0	0	0	0	0	0	0	0	0	102	102	102	102	102	102	102	102	102	102
row:01606	Warfarin	0	0.00930429713868963	1.10847	0.00172413793103448	0	0	0	0	0	0	1	0	0	1	941	941	941	941	941	941	913	941	941	913
row:01607	Warfarin	0	0.00930585997453692	1.12373	0.0526315789473684	0	0	0	0	0	0	0	0	0	0	535	535	535	535	535	535	535	535	535	535
row:01608	Warfarin	0	0.00930618771194244	1.10847	0.00172413793103448	0	0	0	0	0	0	0	0	0	0	913	913	913	913	913	913	913	913	913	913
row:01609	Warfarin	0	0.00930618771194244	1.10847	0.00172413793103448	0	0	0	0	0	0	0	0	0	0	1219	1219	1219	1219	1219	1219	1219	1219	1219	1219
row:01610	Warfarin	0	0.00930843358935755	1.10847	0.00172413793103448	0	0	0	0	0	0	0	0	0	0	1187	1187	1187	1187	1187	1187	1187	1187	1187	1187
row:01611	Warfarin	0	0.00930843358935755	1.10847	0.00172413793103448	0	0	0	0	0	0	0	0	0	0	1187	1187	1187	1187	1187	1187	1187	1187	1187	1187
row:01612	Warfarin	0	0.00931443891436511	1.10847	0.00172413793103448	1	1	0	0	0	0	0	0	0	0	307	36	307	307	307	307	307	307	307	307
row:01613	Warfarin	0	0.00932246019957475	1.10847	0.00172413793103448	0	0	0	0	0	0	0	0	0	0	21	21	21	21	21	21	21	21	21	21
row:01614	Warfarin	0	0.00932629487936237	1.10847	0.00172413793103448	0	0	0	0	0	0	0	0	0	0	1219	1219	1219	1219	1219	1219	1219	1219	1219	1219
row:01615	Warfarin	0	0.00933186399170701	1.10847	0.00172413793103448	0	0	0	0	0	0	0	0	0	0	1241	1241	1241	1241	1241	1241	1241	1241	1241	1241
row:01616	Warfarin	0	0.00933196228591153	1.10847	0.00172413793103448	0	0	0	0	0	0	0	0	0	0	122	122	122	122	122	122	122	122	122	122
row:01617	Warfarin	0	0.00933794781537827	1.10847	0.00172413793103448	0	0	0	0	0	0	0	0	0	0	174	174	174	174	174	174	174	174	174	174
row:01618	Warfarin	0	0.00933834627272128	1.10847	0.00172413793103448	0	0	0	0	0	0	0	0	0	0	444	444	444	444	444	444	444	444	444	444
row:01619	Warfarin	0	0.00934226271051848	1.10847	0.00172413793103448	0	0	0	0	0	0	0	0	0	0	1241	1241	1241	1241	1241	1241	1241	1241	1241	1241
row:01620	Warfarin	0	0.00934227100289368	1.10847	0.00172413793103448	0	0	0	0	0	0	0	0	0	0	1148	1148	1148	1148	1148	1148	1148	1148	1148	1148
row:01621	Warfarin	0	0.00934482331306148	1.10847	0.00172413793103448	0	0	0	0	0	0	0	0	0	0	234	234	234	234	234	234	234	234	234	234
row:01622	Warfarin	0	0.0093467166385346	1.10847	0.00172413793103448	0	0	0	0	0	0	0	0	0	0	1245	1245	1245	1245	1245	1245	1245	1245	1245	1245
row:01623	Warfarin	0	0.00934676308830277	1.10847	0.00172413793103448	0	0	0	0	0	0	0	0	0	0	152	152	152	152	152	152	152	152	152	152
row:01624	Warfarin	0	0.00934859891480556	1.10847	0.00172413793103448	0	0	0	0	0	0	0	1	0	1	1249	1249	1249	1249	1249	1249	1249	383	1249	383
row:01625	Warfarin	0	0.00934901411123661	1.10847	0.00172413793103448	0	0	1	0	1	1	0	0	0	0	1154	1154	1135	1154	1135	1135	1154	1154	1154	1154
row:01626	Warfarin	0	0.0093495795567565	1.10847	0.00172413793103448	0	0	0	0	0	0	0	0	0	0	1154	1154	1154	1154	1154	1154	1154	1154	1154	1154
row:01627	Warfarin	0	0.0093561547823898	1.10847	0.00172413793103448	0	0	0	0	0	0	0	0	0	0	123	123	123	123	123	123	123	123	123	123
row:01628	Warfarin	0	0.00935970534710376	1.10847	0.00172413793103448	0	1	1	0	1	1	0	1	0	1	949	934	934	949	934	934	949	366	949	366
row:01629	Warfarin	0	0.00936110188288306	1.10847	0.00172413793103448	0	0	0	0	0	0	0	0	0	0	299	299	299	299	299	299	299	299	299	299
row:01630	Warfarin	0	0.00936122234575144	1.10847	0.00172413793103448	1	0	0	0	0	0	0	0	0	0	1017	1017	1017	1017	1017	1017	1017	1017	1017	1017
row:01631	Warfarin	0	0.00936388852819942	1.10847	0.00172413793103448	0	0	0	0	0	0	0	0	0	0	1181	1181	1181	1181	1181	1181	1181	1181	1181	1181
row:01632	Warfarin	0	0.00936613407547036	1.10847	0.00172413793103448	0	0	0	0	0	0	0	0	0	0	132	132	132	132	132	132	132	132	132	132
row:01633	Warfarin	0	0.00936811184910317	1.10847	0.00172413793103448	0	0	0	0	0	0	0	0	0	0	95	95	95	95	95	95	95	95	95	95
row:01634	Warfarin	0	0.00937139002761271	1.10847	0.00172413793103448	0	0	0	0	0	0	0	0	0	0	1216	1216	1216	1216	1216	1216	1216	1216	1216	1216
row:01635	Warfarin	0	0.00937242857960149	1.10847	0.00172413793103448	0	0	0	0	0	0	0	0	0	0	1260	1260	1260	1260	1260	1260	1260	1260	1260	1260
row:01636	Warfarin	0	0.00937609672405386	1.10847	0.00172413793103448	1	0	0	0	0	0	0	0	1	1	92	92	92	92	92	92	92	92	88	88
row:01637	Warfarin	0	0.0093766697036142	1.10847	0.00172413793103448	0	1	1	0	1	1	0	1	0	1	1231	1	338	1231	338	338	1231	37	1231	37
row:01638	Warfarin	0	0.00937792311292896	1.10847	0.00172413793103448	0	0	0	0	0	0	0	0	0	0	1061	1061	1061	1061	1061	1061	1061	1061	1061	1061
row:01639	Warfarin	0	0.00938167331137197	1.10847	0.00172413793103448	0	0	0	0	0	0	0	0	0	0	1258	1258	1258	1258	1258	1258	1258	1258	1258	1258
row:01640	Warfarin	0	0.00938194442144642	1.10847	0.00172413793103448	0	0	0	0	0	0	0	0	0	0	1195	1195	1195	1195	1195	1195	1195	1195	1195	1195
row:01641	Warfarin	0	0.00938595858412463	1.10847	0.00172413793103448	0	0	0	0	0	0	0	0	0	0	437	437	437	437	437	437	437	437	437	437
row:01642	Warfarin	0	0.00938832680441042	1.10847	0.00172413793103448	0	0	0	0	0	0	0	0	0	0	635	635	635	635	635	635	635	635	635	635
row:01643	Warfarin	0	0.00939486621044422	1.10847	0.00172413793103448	0	0	1	1	1	1	1	0	0	1	544	544	344	544	344	344	544	544	544	544
row:01644	Warfarin	0	0.00939660319858368	1.10847	0.00172413793103448	0	0	0	0	0	0	0	0	0	0	1169	1169	1169	1169	1169	1169	1169	1169	1169	1169
row:01645	Warfarin	0	0.00939660319858368	1.10847	0.00172413793103448	0	0	0	0	0	0	0	0	0	0	1171	1171	1171	1171	1171	1171	1171	1171	1171	1171
row:01646	Warfarin	0	0.00940431314962928	1.10847	0.00172413793103448	0	0	0	0	0	0	0	0	0	0	142	142	142	142	142	142	142	142	142	142
row:01647	Warfarin	0	0.0094110512234113	1.10847	0.00172413793103448	0	0	0	0	0	0	0	0	0	0	1201	1201	1201	1201	1201	1201	1201	1201	1201	1201
row:01648	Warfarin	0	0.00941123658621747	1.10847	0.00172413793103448	0	0	0	0	0	0	0	0	0	0	322	322	322	322	322	322	322	322	322	322
row:01649	Warfarin	0	0.00941522762850216	1.10847	0.00172413793103448	0	0	0	0	0	0	0	0	0	0	1211	1211	1211	1211	1211	1211	1211	1211	1211	1211
row:01650	Warfarin	0	0.00941596247145027	1.10847	0.00172413793103448	1	1	0	0	0	0	0	0	0	0	872	819	872	872	872	872	872	872	872	872
row:01651	Warfarin	0	0.00941649987632843	1.10847	0.00172413793103448	0	0	0	0	0	0	0	0	0	0	1217	1217	1217	1217	1217	1217	1217	1217	1217	1217
row:01652	Warfarin	0	0.00942020171594981	1.10847	0.00172413793103448	0	0	0	0	0	0	0	0	0	0	215	215	215	215	215	215	215	215	215	215
row:01653	Warfarin	0	0.00942359221219487	1.10847	0.00172413793103448	0	0	0	0	0	0	0	0	0	0	19	19	19	19	19	19	19	19	19	19
row:01654	Warfarin	0	0.00943104813590215	1.10847	0.00172413793103448	0	0	0	0	0	0	0	0	0	0	1212	1212	1212	1212	1212	1212	1212	1212	1212	1212
row:01655	Warfarin	0	0.00943222636045012	1.10847	0.00172413793103448	0	0	0	0	0	0	0	0	0	0	1217	1217	1217	1217	1217	1217	1217	1217	1217	1217
row:01656	Warfarin	0	0.00943517219266311	1.10847	0.00172413793103448	0	0	0	0	0	0	0	0	0	0	1205	1205	1205	1205	1205	1205	1205	1205	1205	1205
row:01657	Warfarin	0	0.00943590025489912	1.10847	0.00172413793103448	0	0	0	0	0	0	0	0	0	0	1231	1231	1231	1231	1231	1231	1231	1231	1231	1231
row:01658	Warfarin	0	0.00944114452221511	1.10847	0.00172413793103448	0	0	0	0	0	0	0	0	0	0	1220	1220	1220	1220	1220	1220	1220	1220	1220	1220
row:01659	Warfarin	0	0.00944147570661537	1.10847	0.00172413793103448	0	0	0	0	0	0	0	0	0	0	282	282	282	282	282	282	282	282	282	282
row:01660	Warfarin	0	0.00944350717660203	1.10847	0.00172413793103448	1	0	0	0	0	0	0	0	0	0	31	31	31	31	31	31	31	31	31	31
row:01661	Warfarin	0	0.00944439765189476	1.12373	0.0526315789473684	0	0	0	0	0	0	0	0	0	0	32	32	32	32	32	32	32	32	32	32
row:01662	Warfarin	0	0.00944518167576989	1.10847	0.00172413793103448	0	0	0	0	0	0	0	0	0	0	46	46	46	46	46	46	46	46	46	46
row:01663	Warfarin	0	0.00944518714941779	1.10847	0.00172413793103448	0	0	0	0	0	0	0	0	0	0	1244	1244	1244	1244	1244	1244	1244	1244	1244	1244
row:01664	Warfarin	0	0.00944645008970787	1.10847	0.00172413793103448	0	0	0	0	0	0	0	0	0	0	173	173	173	173	173	173	173	173	173	173
row:01665	Warfarin	0	0.00944717404724215	1.10847	0.00172413793103448	1	0	0	0	0	0	0	1	0	1	798	798	798	798	798	798	798	201	798	201
row:01666	Warfarin	0	0.00945078807982392	1.10847	0.00172413793103448	0	0	0	0	0	0	0	0	0	0	7	7	7	7	7	7	7	7	7	7
row:01667	Warfarin	0	0.00946193321896789	1.10847	0.00172413793103448	0	0	0	0	0	0	0	0	0	0	1225	1225	1225	1225	1225	1225	1225	1225	1225	1225
row:01668	Warfarin	0	0.00946676386262858	1.10847	0.00172413793103448	0	0	0	0	0	0	0	0	0	0	1275	1275	1275	1275	1275	1275	1275	1275	1275	1275
row:01669	Warfarin	0	0.00948758520393308	1.10847	0.00172413793103448	0	0	0	0	0	0	0	0	0	0	449	449	449	449	449	449	449	449	449	449
row:01670	Warfarin	0	0.0094946255754707	1.10847	0.00172413793103448	0	0	0	0	0	0	0	0	0	0	46	46	46	46	46	46	46	46	46	46
row:01671	Warfarin	0	0.00950165656983225	1.10847	0.00172413793103448	0	0	0	0	0	0	0	0	0	0	1234	1234	1234	1234	1234	1234	1234	1234	1234	1234
row:01672	Warfarin	0	0.00951800813666492	1.10847	0.00172413793103448	0	0	0	0	0	0	0	0	0	0	143	143	143	143	143	143	143	143	143	143
row:01673	Warfarin	0	0.00951984846602805	1.10847	0.00172413793103448	1	0	1	0	1	1	0	0	0	0	1050	1050	1048	1050	1048	1048	1050	1050	1050	1050
row:01674	Warfarin	0	0.0095199868292232	1.10847	0.00172413793103448	0	0	0	0	0	0	0	0	0	0	1155	1155	1155	1155	1155	1155	1155	1155	1155	1155
row:01675	Warfarin	0	0.00952077369215279	1.10847	0.00172413793103448	0	0	0	0	0	0	0	0	0	0	1244	1244	1244	1244	1244	1244	1244	1244	1244	1244
row:01676	Warfarin	0	0.00952653038840471	1.10847	0.00172413793103448	0	0	0	0	0	0	0	0	0	0	21	21	21	21	21	21	21	21	21	21
row:01677	Warfarin	0	0.00952734112820787	1.10847	0.00172413793103448	0	0	0	0	0	0	0	0	0	0	1082	1082	1082	1082	1082	1082	1082	1082	1082	1082
row:01678	Warfarin	0	0.00952792753578457	1.10847	0.00172413793103448	0	0	0	0	0	0	0	0	0	0	1190	1190	1190	1190	1190	1190	1190	1190	1190	1190
row:01679	Warfarin	0	0.0095309598879801	1.10847	0.00172413793103448	0	0	0	0	0	0	0	0	0	0	1231	1231	1231	1231	1231	1231	1231	1231	1231	1231
row:01680	Warfarin	0	0.00953122781925511	1.10847	0.00172413793103448	0	0	0	0	0	0	0	0	0	0	1163	1163	1163	1163	1163	1163	1163	1163	1163	1163
row:01681	Warfarin	0	0.0095337728969996	1.10847	0.00172413793103448	0	0	0	0	0	0	0	0	0	0	1254	1254	1254	1254	1254	1254	1254	1254	1254	1254
row:01682	Warfarin	0	0.00953381553091366	1.10847	0.00172413793103448	1	0	0	0	0	0	1	0	0	1	34	34	34	34	34	34	4	34	34	4
row:01683	Warfarin	0	0.00953496804845836	1.10847	0.00172413793103448	0	0	0	0	0	0	0	0	0	0	1231	1231	1231	1231	1231	1231	1231	1231	1231	1231
row:01684	Warfarin	0	0.00953524325170878	1.10847	0.00172413793103448	0	0	0	0	0	0	0	0	0	0	165	165	165	165	165	165	165	165	165	165
row:01685	Warfarin	0	0.00953537692129406	1.10847	0.00172413793103448	0	0	0	0	0	0	0	0	0	0	1217	1217	1217	1217	1217	1217	1217	1217	1217	1217
row:01686	Warfarin	0	0.00954911416117495	1.10847	0.00172413793103448	0	0	0	0	0	0	0	0	0	0	103	103	103	103	103	103	103	103	103	103
row:01687	Warfarin	0	0.00954911416117495	1.10847	0.00172413793103448	0	0	0	0	0	0	0	0	0	0	1230	1230	1230	1230	1230	1230	1230	1230	1230	1230
row:01688	Warfarin	0	0.00955360882641109	1.10847	0.00172413793103448	0	0	0	0	0	0	0	0	0	0	2	2	2	2	2	2	2	2	2	2
row:01689	Warfarin	0	0.00955599952229185	1.10847	0.00172413793103448	0	0	0	0	0	0	0	0	0	0	1225	1225	1225	1225	1225	1225	1225	1225	1225	1225
row:01690	Warfarin	0	0.00955723671285097	1.7348	0.0022075055187638	1	1	0	0	0	0	0	0	0	0	89	78	89	89	89	89	89	89	89	89
row:01691	Warfarin	0	0.00955906077730589	1.7348	0.0022075055187638	0	0	0	0	0	0	0	0	0	0	1218	1218	1218	1218	1218	1218	1218	1218	1218	1218
row:01692	Warfarin	0	0.00956017337802084	1.7348	0.0022075055187638	0	0	0	0	0	0	0	0	0	0	931	931	931	931	931	931	931	931	931	931
row:01693	Warfarin	0	0.00956418958308448	1.7348	0.0022075055187638	0	0	0	0	0	0	0	0	0	0	54	54	54	54	54	54	54	54	54	54
row:01694	Warfarin	0	0.00956522211328616	1.7348	0.0022075055187638	0	0	0	0	0	0	0	0	0	0	1216	1216	1216	1216	1216	1216	1216	1216	1216	1216
row:01695	Warfarin	0	0.00957170395259851	1.7348	0.0022075055187638	0	0	0	0	0	0	0	0	0	0	1243	1243	1243	1243	1243	1243	1243	1243	1243	1243
row:01696	Warfarin	0	0.00957896665334421	1.7348	0.0022075055187638	0	0	0	0	0	0	0	0	0	0	91	91	91	91	91	91	91	91	91	91
row:01697	Warfarin	0	0.00957896665334421	1.7348	0.0022075055187638	0	0	0	0	0	0	0	0	0	0	759	759	759	759	759	759	759	759	759	759
row:01698	Warfarin	0	0.00958904294350876	1.7348	0.0022075055187638	0	0	0	0	0	0	0	0	0	0	1206	1206	1206	1206	1206	1206	1206	1206	1206	1206
row:01699	Warfarin	0	0.00958904294350876	1.7348	0.0022075055187638	0	0	0	0	0	0	0	0	0	0	42	42	42	42	42	42	42	42	42	42
row:01700	Warfarin	0	0.00958976389113773	1.7348	0.0022075055187638	0	0	0	0	0	0	0	0	0	0	1	1	1	1	1	1	1	1	1	1
row:01701	Warfarin	0	0.00959322444716994	1.7348	0.0022075055187638	1	1	0	0	0	0	0	0	1	1	469	469	469	469	469	469	469	469	453	453
row:01702	Warfarin	0	0.00959329702955895	1.7348	0.0022075055187638	0	0	0	0	0	0	0	0	0	0	936	936	936	936	936	936	936	936	936	936
row:01703	Warfarin	0	0.00959719614397976	1.7348	0.0022075055187638	0	0	0	0	0	0	0	0	0	0	104	104	104	104	104	104	104	104	104	104
row:01704	Warfarin	0	0.0095975062121031	1.7348	0.0022075055187638	0	0	0	0	0	0	0	0	0	0	98	98	98	98	98	98	98	98	98	98
row:01705	Warfarin	0	0.00959784039016852	1.7348	0.0022075055187638	0	0	0	0	0	0	0	0	0	0	1113	1113	1113	1113	1113	1113	1113	1113	1113	1113
row:01706	Warfarin	0	0.00960175198630076	1.7348	0.0022075055187638	0	0	0	0	0	0	0	0	0	0	808	808	808	808	808	808	808	808	808	808
row:01707	Warfarin	0	0.00961461836560727	1.7348	0.0022075055187638	1	0	0	0	0	0	0	0	0	0	35	35	35	35	35	35	35	35	35	35
row:01708	Warfarin	0	0.00961572786155772	1.7348	0.0022075055187638	0	0	0	0	0	0	0	0	0	0	630	630	630	630	630	630	630	630	630	630
row:01709	Warfarin	0	0.00961721701526934	1.7348	0.0022075055187638	0	0	0	0	0	0	0	0	0	0	1243	1243	1243	1243	1243	1243	1243	1243	1243	1243
row:01710	Warfarin	0	0.00961908899999155	1.7348	0.0022075055187638	0	0	0	0	0	0	0	0	0	0	86	86	86	86	86	86	86	86	86	86
row:01711	Warfarin	0	0.00961987469783088	1.7348	0.0022075055187638	0	0	0	0	0	0	0	0	0	0	1192	1192	1192	1192	1192	1192	1192	1192	1192	1192
row:01712	Warfarin	0	0.00962142604700576	1.12373	0.0526315789473684	0	0	0	0	0	0	0	0	0	0	142	142	142	142	142	142	142	142	142	142
row:01713	Warfarin	0	0.0096243236063103	1.7348	0.0022075055187638	0	0	0	0	0	0	0	0	0	0	380	380	380	380	380	380	380	380	380	380
row:01714	Warfarin	0	0.0096401141354658	1.7348	0.0022075055187638	0	0	1	0	1	1	0	0	0	0	574	574	531	574	531	531	574	574	574	574
row:01715	Warfarin	0	0.00964183766214262	1.7348	0.0022075055187638	0	0	0	0	0	0	0	0	0	0	1196	1196	1196	1196	1196	1196	1196	1196	1196	1196
row:01716	Warfarin	0	0.00964827900700948	1.7348	0.0022075055187638	0	0	0	0	0	0	0	1	0	1	103	103	103	103	103	103	103	97	103	97
row:01717	Warfarin	0	0.00965002127465879	1.7348	0.0022075055187638	0	0	0	0	0	0	0	0	0	0	41	41	41	41	41	41	41	41	41	41
row:01718	Warfarin	0	0.00965060551779446	1.7348	0.0022075055187638	0	0	0	0	0	0	0	0	0	0	1234	1234	1234	1234	1234	1234	1234	1234	1234	1234
row:01719	Warfarin	0	0.00966130997198267	1.7348	0.0022075055187638	0	0	0	0	0	0	0	0	0	0	421	421	421	421	421	421	421	421	421	421
row:01720	Warfarin	0	0.00966158269333811	1.7348	0.0022075055187638	0	0	0	0	0	0	0	0	0	0	1216	1216	1216	1216	1216	1216	1216	1216	1216	1216
row:01721	Warfarin	0	0.00966276624191147	1.7348	0.0022075055187638	0	0	0	0	0	0	0	0	0	0	236	236	236	236	236	236	236	236	236	236
row:01722	Warfarin	0	0.00966436028156823	1.7348	0.0022075055187638	0	0	1	0	1	1	0	0	0	0	1226	1226	1100	1226	1100	1100	1226	1226	1226	1226
row:01723	Warfarin	0	0.00966601627349041	1.7348	0.0022075055187638	0	0	0	0	0	0	0	0	0	0	1204	1204	1204	1204	1204	1204	1204	1204	1204	1204
row:01724	Warfarin	0	0.00966612745759276	1.7348	0.0022075055187638	0	0	0	0	0	0	0	0	0	0	1176	1176	1176	1176	1176	1176	1176	1176	1176	1176
row:01725	Warfarin	0	0.00966612745759276	1.7348	0.0022075055187638	1	0	0	0	0	0	0	0	0	0	629	629	629	629	629	629	629	629	629	629
row:01726	Warfarin	0	0.00966625261878036	1.7348	0.0022075055187638	0	0	0	0	0	0	0	0	0	0	1248	1248	1248	1248	1248	1248	1248	1248	1248	1248
row:01727	Warfarin	0	0.00966946350086057	1.7348	0.0022075055187638	0	0	0	0	0	0	0	0	0	0	1227	1227	1227	1227	1227	1227	1227	1227	1227	1227
row:01728	Warfarin	0	0.00967285792975777	1.7348	0.0022075055187638	0	0	0	0	0	0	0	0	0	0	1237	1237	1237	1237	1237	1237	1237	1237	1237	1237
row:01729	Warfarin	0	0.00967938594562147	1.7348	0.0022075055187638	1	0	0	0	0	0	0	0	0	0	155	155	155	155	155	155	155	155	155	155
row:01730	Warfarin	0	0.00968101485923258	1.7348	0.0022075055187638	0	0	0	0	0	0	0	0	0	0	1253	1253	1253	1253	1253	1253	1253	1253	1253	1253
row:01731	Warfarin	0	0.00968113921452073	1.7348	0.0022075055187638	0	0	0	0	0	0	0	0	0	0	1234	1234	1234	1234	1234	1234	1234	1234	1234	1234
row:01732	Warfarin	0	0.00968577336277574	1.7348	0.0022075055187638	0	0	0	0	0	0	0	0	0	0	894	894	894	894	894	894	894	894	894	894
row:01733	Warfarin	0	0.00968816549065881	1.7348	0.0022075055187638	0	0	0	0	0	0	0	0	0	0	1225	1225	1225	1225	1225	1225	1225	1225	1225	1225
row:01734	Warfarin	0	0.00969190092603048	1.7348	0.0022075055187638	0	0	0	0	0	0	0	0	0	0	221	221	221	221	221	221	221	221	221	221
row:01735	Warfarin	0	0.00969446717427432	1.7348	0.0022075055187638	0	0	0	0	0	0	0	0	1	1	1237	1237	1237	1237	1237	1237	1237	1237	499	499
row:01736	Warfarin	0	0.00969902640730614	1.7348	0.0022075055187638	0	0	0	0	0	0	0	0	0	0	100	100	100	100	100	100	100	100	100	100
row:01737	Warfarin	0	0.0096993749755031	1.7348	0.0022075055187638	0	0	0	0	0	0	0	0	0	0	1170	1170	1170	1170	1170	1170	1170	1170	1170	1170
row:01738	Warfarin	0	0.00970224050759415	1.7348	0.0022075055187638	1	0	0	0	0	0	0	0	0	0	4	4	4	4	4	4	4	4	4	4
row:01739	Warfarin	0	0.00970523407664431	1.7348	0.0022075055187638	0	0	0	0	0	0	0	0	0	0	200	200	200	200	200	200	200	200	200	200
row:01740	Warfarin	0	0.00971235040670137	1.7348	0.0022075055187638	0	0	0	0	0	0	0	0	0	0	1230	1230	1230	1230	1230	1230	1230	1230	1230	1230
row:01741	Warfarin	0	0.00971395919842744	1.7348	0.0022075055187638	0	0	0	0	0	0	0	0	0	0	14	14	14	14	14	14	14	14	14	14
row:01742	Warfarin	0	0.00971734620208016	1.7348	0.0022075055187638	0	0	0	0	0	0	0	0	0	0	134	134	134	134	134	134	134	134	134	134
row:01743	Warfarin	0	0.00971825916202804	1.7348	0.0022075055187638	0	0	0	0	0	0	0	0	0	0	25	25	25	25	25	25	25	25	25	25
row:01744	Warfarin	0	0.00971951874545009	1.7348	0.0022075055187638	0	0	0	0	0	0	0	0	0	0	1261	1261	1261	1261	1261	1261	1261	1261	1261	1261
row:01745	Warfarin	0	0.0097260510960679	1.7348	0.0022075055187638	0	0	0	0	0	0	0	0	0	0	1194	1194	1194	1194	1194	1194	1194	1194	1194	1194
row:01746	Warfarin	0	0.00974050099606408	1.7348	0.0022075055187638	1	0	0	0	0	0	0	0	0	0	1101	1101	1101	1101	1101	1101	1101	1101	1101	1101
row:01747	Warfarin	0	0.00974093357222334	1.7348	0.0022075055187638	1	0	0	0	0	0	0	0	0	0	761	761	761	761	761	761	761	761	761	761
row:01748	Warfarin	0	0.00974412010573933	1.7348	0.0022075055187638	1	0	0	0	0	0	0	0	1	1	458	458	458	458	458	458	458	458	405	405
row:01749	Warfarin	0	0.00974866959958142	1.7348	0.0022075055187638	0	0	0	0	0	0	0	0	0	0	88	88	88	88	88	88	88	88	88	88
row:01750	Warfarin	0	0.00975417549582903	1.7348	0.0022075055187638	0	0	1	0	1	1	0	0	0	0	228	228	198	228	198	198	228	228	228	228
row:01751	Warfarin	0	0.0097547717284285	1.7348	0.0022075055187638	0	0	0	0	0	0	0	0	0	0	1191	1191	1191	1191	1191	1191	1191	1191	1191	1191
row:01752	Warfarin	0	0.00975871289489878	1.7348	0.0022075055187638	0	0	0	0	0	0	0	0	0	0	406	406	406	406	406	406	406	406	406	406
row:01753	Warfarin	0	0.00975871289489878	1.7348	0.0022075055187638	0	0	0	0	0	0	0	0	0	0	1220	1220	1220	1220	1220	1220	1220	1220	1220	1220
row:01754	Warfarin	0	0.00976333615080166	1.7348	0.0022075055187638	0	0	0	0	0	0	0	0	0	0	1248	1248	1248	1248	1248	1248	1248	1248	1248	1248
row:01755	Warfarin	0	0.00976812409573783	1.7348	0.0022075055187638	0	0	0	0	0	0	0	0	0	0	1187	1187	1187	1187	1187	1187	1187	1187	1187	1187
row:01756	Warfarin	0	0.00976882293125467	1.7348	0.0022075055187638	0	0	0	0	0	0	0	0	0	0	1188	1188	1188	1188	1188	1188	1188	1188	1188	1188
row:01757	Warfarin	0	0.00977284879081238	1.7348	0.0022075055187638	0	0	1	0	1	1	0	0	0	0	1212	1212	496	1212	496	496	1212	1212	1212	1212
row:01758	Warfarin	0	0.00977529123192291	1.7348	0.0022075055187638	0	0	0	0	0	0	0	0	0	0	374	374	374	374	374	374	374	374	374	374
row:01759	Warfarin	0	0.00977529123192291	1.7348	0.0022075055187638	0	0	0	0	0	0	0	0	0	0	1246	1246	1246	1246	1246	1246	1246	1246	1246	1246
row:01760	Warfarin	0	0.00977944139270993	1.7348	0.0022075055187638	1	0	0	0	0	0	0	0	0	0	110	110	110	110	110	110	110	110	110	110
row:01761	Warfarin	0	0.00978130184254034	1.7348	0.0022075055187638	0	0	0	0	0	0	0	0	0	0	1206	1206	1206	1206	1206	1206	1206	1206	1206	1206
row:01762	Warfarin	0	0.00978144068640179	1.7348	0.0022075055187638	0	0	0	0	0	0	0	0	0	0	770	770	770	770	770	770	770	770	770	770
row:01763	Warfarin	0	0.00978217934516407	1.7348	0.0022075055187638	0	0	0	0	0	0	0	0	0	0	10	10	10	10	10	10	10	10	10	10
row:01764	Warfarin	0	0.0097838145747903	1.7348	0.0022075055187638	0	0	0	0	0	0	0	0	0	0	1238	1238	1238	1238	1238	1238	1238	1238	1238	1238
row:01765	Warfarin	0	0.00978628360952472	1.7348	0.0022075055187638	0	0	0	0	0	0	0	0	1	1	701	701	701	701	701	701	701	701	691	691
row:01766	Warfarin	0	0.00978738624693944	1.7348	0.0022075055187638	0	0	0	0	0	0	0	0	0	0	1206	1206	1206	1206	1206	1206	1206	1206	1206	1206
row:01767	Warfarin	0	0.00978898024786394	1.7348	0.0022075055187638	0	0	0	0	0	0	0	0	0	0	78	78	78	78	78	78	78	78	78	78
row:01768	Warfarin	0	0.00979117272684637	1.7348	0.0022075055187638	0	0	0	1	1	1	1	0	0	1	76	76	76	76	76	76	76	76	76	76
row:01769	Warfarin	0	0.00979145182426024	1.7348	0.0022075055187638	0	0	0	0	0	0	0	0	0	0	1262	1262	1262	1262	1262	1262	1262	1262	1262	1262
row:01770	Warfarin	0	0.00980008014088598	1.7348	0.0022075055187638	0	0	0	0	0	0	0	0	0	0	1199	1199	1199	1199	1199	1199	1199	1199	1199	1199
row:01771	Warfarin	0	0.00980333057191164	1.7348	0.0022075055187638	0	0	0	0	0	0	0	0	0	0	925	925	925	925	925	925	925	925	925	925
row:01772	Warfarin	0	0.00980597007075892	1.12373	0.0526315789473684	0	0	0	0	0	0	0	0	0	0	200	200	200	200	200	200	200	200	200	200
row:01773	Warfarin	0	0.00980713186535979	1.7348	0.0022075055187638	0	0	0	0	0	0	0	0	0	0	1208	1208	1208	1208	1208	1208	1208	1208	1208	1208
row:01774	Warfarin	0	0.00980713186535979	1.7348	0.0022075055187638	0	0	0	0	0	0	0	0	0	0	1211	1211	1211	1211	1211	1211	1211	1211	1211	1211
row:01775	Warfarin	0	0.00981312034962446	1.7348	0.0022075055187638	0	0	0	0	0	0	0	0	0	0	16	16	16	16	16	16	16	16	16	16
row:01776	Warfarin	0	0.0098142750825577	1.7348	0.0022075055187638	0	0	0	0	0	0	0	0	0	0	1269	1269	1269	1269	1269	1269	1269	1269	1269	1269
row:01777	Warfarin	0	0.00983653620608263	1.7348	0.0022075055187638	0	0	0	0	0	0	0	0	0	0	651	651	651	651	651	651	651	651	651	651
row:01778	Warfarin	0	0.00983780336331224	1.7348	0.0022075055187638	0	0	0	0	0	0	0	0	0	0	1166	1166	1166	1166	1166	1166	1166	1166	1166	1166
row:01779	Warfarin	0	0.00984204822476723	1.7348	0.0022075055187638	0	0	0	0	0	0	0	0	0	0	1156	1156	1156	1156	1156	1156	1156	1156	1156	1156
row:01780	Warfarin	0	0.00984524671481229	1.7348	0.0022075055187638	0	0	0	0	0	0	0	0	0	0	1265	1265	1265	1265	1265	1265	1265	1265	1265	1265
row:01781	Warfarin	0	0.0098472513163866	1.7348	0.0022075055187638	0	0	0	0	0	0	0	0	0	0	268	268	268	268	268	268	268	268	268	268
row:01782	Warfarin	0	0.00984730933889384	1.7348	0.0022075055187638	0	0	0	0	0	0	0	1	0	1	330	330	330	330	330	330	330	71	330	71
row:01783	Warfarin	0	0.00984733702707006	1.7348	0.0022075055187638	0	0	0	0	0	0	0	0	0	0	1177	1177	1177	1177	1177	1177	1177	1177	1177	1177
row:01784	Warfarin	0	0.00984733702707006	1.7348	0.0022075055187638	0	0	0	0	0	0	0	0	0	0	1178	1178	1178	1178	1178	1178	1178	1178	1178	1178
row:01785	Warfarin	0	0.00985056298060613	1.7348	0.0022075055187638	0	0	0	0	0	0	0	0	0	0	60	60	60	60	60	60	60	60	60	60
row:01786	Warfarin	0	0.00985419241898543	1.7348	0.0022075055187638	0	0	0	0	0	0	0	0	0	0	1239	1239	1239	1239	1239	1239	1239	1239	1239	1239
row:01787	Warfarin	0	0.00985421499322575	1.7348	0.0022075055187638	0	0	0	0	0	0	0	0	0	0	662	662	662	662	662	662	662	662	662	662
row:01788	Warfarin	0	0.00985953452151251	1.7348	0.0022075055187638	0	0	0	0	0	0	0	0	0	0	1239	1239	1239	1239	1239	1239	1239	1239	1239	1239
row:01789	Warfarin	0	0.00985987101809684	1.7348	0.0022075055187638	0	0	0	0	0	0	0	0	0	0	554	554	554	554	554	554	554	554	554	554
row:01790	Warfarin	0	0.00986327889564331	1.7348	0.0022075055187638	0	0	0	0	0	0	0	0	0	0	1217	1217	1217	1217	1217	1217	1217	1217	1217	1217
row:01791	Warfarin	0	0.00986374335636558	1.7348	0.0022075055187638	0	0	0	0	0	0	0	0	0	0	1211	1211	1211	1211	1211	1211	1211	1211	1211	1211
row:01792	Warfarin	0	0.00986437132406704	1.7348	0.0022075055187638	0	0	0	0	0	0	0	0	0	0	1160	1160	1160	1160	1160	1160	1160	1160	1160	1160
row:01793	Warfarin	0	0.00986632403379915	1.7348	0.0022075055187638	0	0	0	0	0	0	0	0	0	0	964	964	964	964	964	964	964	964	964	964
row:01794	Warfarin	0	0.00986994267648236	1.7348	0.0022075055187638	0	0	0	0	0	0	0	0	0	0	1167	1167	1167	1167	1167	1167	1167	1167	1167	1167
row:01795	Warfarin	0	0.00987011742096598	1.7348	0.0022075055187638	1	1	0	0	0	0	0	0	0	0	942	82	942	942	942	942	942	942	942	942
row:01796	Warfarin	0	0.00987246575785284	1.7348	0.0022075055187638	0	0	0	0	0	0	0	0	0	0	1003	1003	1003	1003	1003	1003	1003	1003	1003	1003
row:01797	Warfarin	0	0.00987309810845567	1.7348	0.0022075055187638	0	0	0	0	0	0	0	0	0	0	77	77	77	77	77	77	77	77	77	77
row:01798	Warfarin	0	0.00987798208660287	1.7348	0.0022075055187638	0	0	0	0	0	0	1	0	0	1	41	41	41	41	41	41	36	41	41	36
row:01799	Warfarin	0	0.0098841549083616	1.7348	0.0022075055187638	0	0	0	0	0	0	0	0	0	0	1212	1212	1212	1212	1212	1212	1212	1212	1212	1212
row:01800	Warfarin	0	0.00988556717244791	1.7348	0.0022075055187638	0	0	0	0	0	0	0	0	0	0	149	149	149	149	149	149	149	149	149	149
row:01801	Warfarin	0	0.00988641692679466	1.7348	0.0022075055187638	0	0	0	0	0	0	0	0	0	0	1239	1239	1239	1239	1239	1239	1239	1239	1239	1239
row:01802	Warfarin	0	0.00988980413318286	1.7348	0.0022075055187638	0	0	0	0	0	0	0	0	0	0	107	107	107	107	107	107	107	107	107	107
row:01803	Warfarin	0	0.0098954546497574	1.7348	0.0022075055187638	0	0	0	0	0	0	0	0	0	0	1175	1175	1175	1175	1175	1175	1175	1175	1175	1175
row:01804	Warfarin	0	0.00989545796202713	1.7348	0.0022075055187638	0	0	0	0	0	0	0	0	0	0	1181	1181	1181	1181	1181	1181	1181	1181	1181	1181
row:01805	Warfarin	0	0.00989850013493017	1.7348	0.0022075055187638	0	0	0	0	0	0	0	0	0	0	1240	1240	1240	1240	1240	1240	1240	1240	1240	1240
row:01806	Warfarin	0	0.00990110194138675	1.7348	0.0022075055187638	0	0	0	0	0	0	0	0	0	0	1184	1184	1184	1184	1184	1184	1184	1184	1184	1184
row:01807	Warfarin	0	0.00990114520162006	1.12373	0.0526315789473684	0	0	0	0	0	0	0	0	0	0	1198	1198	1198	1198	1198	1198	1198	1198	1198	1198
row:01808	Warfarin	0	0.00990498976622471	1.7348	0.0022075055187638	0	1	0	0	0	0	0	0	0	0	1214	1	1214	1214	1214	1214	1214	1214	1214	1214
row:01809	Warfarin	0	0.00990666137275553	1.7348	0.0022075055187638	0	0	0	0	0	0	0	0	0	0	1255	1255	1255	1255	1255	1255	1255	1255	1255	1255
row:01810	Warfarin	0	0.00991077711122237	1.7348	0.0022075055187638	1	0	0	0	0	0	0	0	0	0	98	98	98	98	98	98	98	98	98	98
row:01811	Warfarin	0	0.00991466696577009	1.7348	0.0022075055187638	0	0	0	0	0	0	0	0	0	0	1211	1211	1211	1211	1211	1211	1211	1211	1211	1211
row:01812	Warfarin	0	0.00991544039895102	1.7348	0.0022075055187638	0	0	0	0	0	0	0	0	0	0	1275	1275	1275	1275	1275	1275	1275	1275	1275	1275
row:01813	Warfarin	0	0.0099191946312272	1.7348	0.0022075055187638	0	0	0	0	0	0	0	0	0	0	1175	1175	1175	1175	1175	1175	1175	1175	1175	1175
row:01814	Warfarin	0	0.0099191946312272	1.7348	0.0022075055187638	0	0	0	0	0	0	0	0	0	0	1176	1176	1176	1176	1176	1176	1176	1176	1176	1176
row:01815	Warfarin	0	0.00992237725504879	1.7348	0.0022075055187638	0	0	0	0	0	0	0	0	0	0	411	411	411	411	411	411	411	411	411	411
row:01816	Warfarin	0	0.00992781606057025	1.7348	0.0022075055187638	0	0	0	0	0	0	0	0	0	0	1181	1181	1181	1181	1181	1181	1181	1181	1181	1181
row:01817	NOAC	1	0.00992886851296389	1.7348	1	0	0	0	0	0	0	0	0	0	0	1212	1212	1212	1212	1212	1212	1212	1212	1212	1212
row:01818	Warfarin	0	0.0099293081685146	1.7348	0.0022075055187638	0	0	0	0	0	0	0	0	0	0	1174	1174	1174	1174	1174	1174	1174	1174	1174	1174
row:01819	Warfarin	0	0.00993133959000515	1.7348	0.0022075055187638	0	0	0	0	0	0	0	0	0	0	1241	1241	1241	1241	1241	1241	1241	1241	1241	1241
row:01820	Warfarin	0	0.00993727102361451	1.7348	0.0022075055187638	0	0	0	0	0	0	0	0	0	0	1278	1278	1278	1278	1278	1278	1278	1278	1278	1278
row:01821	Warfarin	0	0.00993933680148394	1.7348	0.0022075055187638	0	0	0	0	0	0	0	0	0	0	1227	1227	1227	1227	1227	1227	1227	1227	1227	1227
row:01822	Warfarin	0	0.00994019806592421	1.7348	0.0022075055187638	0	0	0	0	0	0	0	0	0	0	1213	1213	1213	1213	1213	1213	1213	1213	1213	1213
row:01823	Warfarin	0	0.00994280570439961	1.7348	0.0022075055187638	0	1	0	0	0	0	0	0	0	0	795	155	795	795	795	795	795	795	795	795
row:01824	Warfarin	0	0.00994492426416314	1.7348	0.0022075055187638	0	0	0	0	0	0	0	0	0	0	1184	1184	1184	1184	1184	1184	1184	1184	1184	1184
row:01825	Warfarin	0	0.00994660259856949	1.7348	0.0022075055187638	0	0	0	0	0	0	0	0	0	0	106	106	106	106	106	106	106	106	106	106
row:01826	Warfarin	0	0.00994785825198951	1.7348	0.0022075055187638	0	0	0	1	1	1	1	0	0	1	1091	1091	1091	1027	1027	1027	1027	1091	1091	1027
row:01827	Warfarin	0	0.00994961058369949	1.7348	0.0022075055187638	0	0	0	0	0	0	0	0	0	0	1168	1168	1168	1168	1168	1168	1168	1168	1168	1168
row:01828	Warfarin	0	0.00995163086516206	1.7348	0.0022075055187638	0	0	0	0	0	0	0	0	0	0	150	150	150	150	150	150	150	150	150	150
row:01829	Warfarin	0	0.00995163836686882	1.7348	0.0022075055187638	0	0	0	0	0	0	0	0	0	0	1273	1273	1273	1273	1273	1273	1273	1273	1273	1273
row:01830	Warfarin	0	0.00995328546714044	1.7348	0.0022075055187638	1	0	0	0	0	0	0	0	0	0	1013	1013	1013	1013	1013	1013	1013	1013	1013	1013
row:01831	Warfarin	0	0.00995416556352565	1.7348	0.0022075055187638	0	0	0	0	0	0	0	0	0	0	1170	1170	1170	1170	1170	1170	1170	1170	1170	1170
row:01832	Warfarin	0	0.00995511506329875	1.7348	0.0022075055187638	1	0	0	0	0	0	0	0	0	0	908	908	908	908	908	908	908	908	908	908
row:01833	Warfarin	0	0.00995541666374618	1.7348	0.0022075055187638	0	0	0	0	0	0	0	0	0	0	226	226	226	226	226	226	226	226	226	226
row:01834	Warfarin	0	0.00995732101522648	1.7348	0.0022075055187638	0	0	0	0	0	0	0	0	0	0	56	56	56	56	56	56	56	56	56	56
row:01835	Warfarin	0	0.00995768407436902	1.7348	0.0022075055187638	0	0	0	0	0	0	0	0	0	0	71	71	71	71	71	71	71	71	71	71
row:01836	Warfarin	0	0.00995866577393335	1.7348	0.0022075055187638	0	0	0	0	0	0	0	0	0	0	1247	1247	1247	1247	1247	1247	1247	1247	1247	1247
row:01837	Warfarin	0	0.00996102725983753	1.7348	0.0022075055187638	0	0	0	0	0	0	0	0	0	0	92	92	92	92	92	92	92	92	92	92
row:01838	Warfarin	0	0.0099737563567162	1.7348	0.0022075055187638	0	0	0	0	0	0	0	0	0	0	6	6	6	6	6	6	6	6	6	6
row:01839	Warfarin	0	0.00997517327548136	1.7348	0.0022075055187638	0	0	0	0	0	0	0	0	0	0	448	448	448	448	448	448	448	448	448	448
row:01840	Warfarin	0	0.00997639717790653	1.7348	0.0022075055187638	1	0	0	0	0	0	0	0	0	0	31	31	31	31	31	31	31	31	31	31
row:01841	Warfarin	0	0.0099786723626574	1.7348	0.0022075055187638	0	0	0	0	0	0	0	0	0	0	529	529	529	529	529	529	529	529	529	529
row:01842	Warfarin	0	0.00998092059204039	1.7348	0.0022075055187638	0	1	0	0	0	0	0	0	0	0	73	38	73	73	73	73	73	73	73	73
row:01843	Warfarin	0	0.00998146644552646	1.7348	0.0022075055187638	0	0	0	0	0	0	0	1	1	1	736	736	736	736	736	736	736	690	690	690
row:01844	Warfarin	0	0.0099917959782702	1.7348	0.0022075055187638	0	0	0	0	0	0	0	0	0	0	454	454	454	454	454	454	454	454	454	454
row:01845	Warfarin	0	0.00999291455104981	1.7348	0.0022075055187638	0	1	0	0	0	0	0	0	0	0	1279	1089	1279	1279	1279	1279	1279	1279	1279	1279
row:01846	Warfarin	0	0.00999708099069658	1.7348	0.0022075055187638	0	0	0	0	0	0	0	0	0	0	1231	1231	1231	1231	1231	1231	1231	1231	1231	1231
row:01847	Warfarin	0	0.0100014766921843	1.7348	0.0022075055187638	0	0	1	0	1	1	0	1	0	1	161	161	112	161	112	112	161	103	161	103
row:01848	Warfarin	0	0.0100056255724093	1.7348	0.0022075055187638	0	0	0	0	0	0	0	0	0	0	1225	1225	1225	1225	1225	1225	1225	1225	1225	1225
row:01849	Warfarin	0	0.0100082992958128	1.7348	0.0022075055187638	0	0	0	0	0	0	0	0	0	0	313	313	313	313	313	313	313	313	313	313
row:01850	Warfarin	0	0.0100101187474295	1.7348	0.0022075055187638	0	0	0	0	0	0	0	0	0	0	387	387	387	387	387	387	387	387	387	387
row:01851	Warfarin	0	0.0100141399256202	1.7348	0.0022075055187638	1	0	0	1	1	1	1	0	0	1	36	36	36	36	36	36	36	36	36	36
row:01852	Warfarin	0	0.0100196580555008	1.7348	0.0022075055187638	0	0	0	0	0	0	0	0	0	0	271	271	271	271	271	271	271	271	271	271
row:01853	Warfarin	0	0.0100219255847238	1.7348	0.0022075055187638	0	0	0	0	0	0	0	1	0	1	838	838	838	838	838	838	838	358	838	358
row:01854	Warfarin	0	0.0100252810093076	1.7348	0.0022075055187638	0	0	0	0	0	0	0	0	0	0	1171	1171	1171	1171	1171	1171	1171	1171	1171	1171
row:01855	Warfarin	0	0.0100297802093089	1.7348	0.0022075055187638	0	0	0	0	0	0	0	0	0	0	729	729	729	729	729	729	729	729	729	729
row:01856	Warfarin	0	0.0100304716457939	1.7348	0.0022075055187638	0	0	0	0	0	0	0	0	0	0	1176	1176	1176	1176	1176	1176	1176	1176	1176	1176
row:01857	Warfarin	0	0.0100307554870704	1.7348	0.0022075055187638	0	0	0	0	0	0	0	0	0	0	1167	1167	1167	1167	1167	1167	1167	1167	1167	1167
row:01858	Warfarin	0	0.0100463992200744	1.7348	0.0022075055187638	0	0	0	0	0	0	0	0	1	1	824	824	824	824	824	824	824	824	494	494
row:01859	Warfarin	0	0.0100472110770625	1.7348	0.0022075055187638	0	0	0	1	1	1	1	0	0	1	407	407	407	407	407	407	407	407	407	407
row:01860	Warfarin	0	0.0100516204681577	1.7348	0.0022075055187638	0	0	0	0	0	0	0	0	0	0	119	119	119	119	119	119	119	119	119	119
row:01861	Warfarin	0	0.0100539567433821	1.7348	0.0022075055187638	0	0	0	0	0	0	0	0	0	0	1220	1220	1220	1220	1220	1220	1220	1220	1220	1220
row:01862	Warfarin	0	0.0100549580598968	1.7348	0.0022075055187638	0	0	0	0	0	0	0	0	0	0	371	371	371	371	371	371	371	371	371	371
row:01863	Warfarin	0	0.0100659791890825	1.7348	0.0022075055187638	0	0	1	0	1	1	0	0	0	0	1225	1225	209	1225	209	209	1225	1225	1225	1225
row:01864	Warfarin	0	0.0100698878593781	1.7348	0.0022075055187638	0	0	0	0	0	0	0	0	0	0	1262	1262	1262	1262	1262	1262	1262	1262	1262	1262
row:01865	Warfarin	0	0.0100709806383831	1.7348	0.0022075055187638	0	0	1	0	1	1	0	0	0	0	1173	1173	811	1173	811	811	1173	1173	1173	1173
row:01866	Warfarin	0	0.0100754509466497	1.7348	0.0022075055187638	1	0	0	0	0	0	0	0	0	0	716	716	716	716	716	716	716	716	716	716
row:01867	Warfarin	0	0.0100795786029417	1.7348	0.0022075055187638	0	0	0	0	0	0	0	0	0	0	376	376	376	376	376	376	376	376	376	376
row:01868	Warfarin	0	0.0100820620655925	1.7348	0.0022075055187638	0	0	0	0	0	0	0	0	0	0	842	842	842	842	842	842	842	842	842	842
row:01869	Warfarin	0	0.0100848724443601	1.7348	0.0022075055187638	0	0	0	0	0	0	0	0	0	0	1213	1213	1213	1213	1213	1213	1213	1213	1213	1213
row:01870	Warfarin	0	0.0100863760786598	1.7348	0.0022075055187638	0	0	0	0	0	0	0	0	0	0	1227	1227	1227	1227	1227	1227	1227	1227	1227	1227
row:01871	Warfarin	0	0.0100881963003756	1.7348	0.0022075055187638	0	0	0	0	0	0	0	0	0	0	167	167	167	167	167	167	167	167	167	167
row:01872	Warfarin	0	0.0100906084247964	1.7348	0.0022075055187638	0	0	0	0	0	0	0	0	0	0	1189	1189	1189	1189	1189	1189	1189	1189	1189	1189
row:01873	Warfarin	0	0.0100909961281578	1.7348	0.0022075055187638	0	0	0	0	0	0	0	0	0	0	106	106	106	106	106	106	106	106	106	106
row:01874	Warfarin	0	0.0100921243189051	1.7348	0.0022075055187638	0	0	0	0	0	0	0	0	0	0	1206	1206	1206	1206	1206	1206	1206	1206	1206	1206
row:01875	Warfarin	0	0.0100924100979256	1.7348	0.0022075055187638	1	0	0	1	1	1	1	0	0	1	1015	1015	1015	1014	1014	1014	1014	1015	1015	1014
row:01876	Warfarin	0	0.0100944677250164	1.7348	0.0022075055187638	0	0	0	0	0	0	0	0	0	0	101	101	101	101	101	101	101	101	101	101
row:01877	Warfarin	0	0.010097894076553	1.7348	0.0022075055187638	0	0	0	0	0	0	0	0	0	0	32	32	32	32	32	32	32	32	32	32
row:01878	Warfarin	0	0.0101048533718533	1.7348	0.0022075055187638	0	0	0	0	0	0	0	0	0	0	591	591	591	591	591	591	591	591	591	591
row:01879	Warfarin	0	0.0101077936902018	1.7348	0.0022075055187638	0	0	0	0	0	0	0	0	0	0	432	432	432	432	432	432	432	432	432	432
row:01880	Warfarin	0	0.0101087167129741	1.7348	0.0022075055187638	0	0	0	0	0	0	0	0	0	0	1226	1226	1226	1226	1226	1226	1226	1226	1226	1226
row:01881	Warfarin	0	0.0101097666243767	1.7348	0.0022075055187638	0	0	0	0	0	0	0	0	0	0	294	294	294	294	294	294	294	294	294	294
row:01882	Warfarin	0	0.0101113447881949	1.7348	0.0022075055187638	0	0	0	0	0	0	0	0	0	0	618	618	618	618	618	618	618	618	618	618
row:01883	Warfarin	0	0.0101113863962227	1.7348	0.0022075055187638	0	0	0	0	0	0	0	0	0	0	179	179	179	179	179	179	179	179	179	179
row:01884	Warfarin	0	0.0101114389958968	1.7348	0.0022075055187638	0	0	0	0	0	0	0	0	0	0	202	202	202	202	202	202	202	202	202	202
row:01885	Warfarin	0	0.010112432092265	1.7348	0.0022075055187638	0	0	1	0	1	1	0	0	0	0	167	167	52	167	52	52	167	167	167	167
row:01886	Warfarin	0	0.0101156887785482	1.7348	0.0022075055187638	0	0	0	0	0	0	0	0	0	0	427	427	427	427	427	427	427	427	427	427
row:01887	Warfarin	0	0.0101158156452545	1.7348	0.0022075055187638	0	0	0	0	0	0	0	0	0	0	102	102	102	102	102	102	102	102	102	102
row:01888	Warfarin	0	0.0101205219434635	1.7348	0.0022075055187638	1	0	1	0	1	1	0	0	0	0	232	232	212	232	212	212	232	232	232	232
row:01889	Warfarin	0	0.0101216237323326	1.7348	0.0022075055187638	0	0	0	0	0	0	0	0	0	0	965	965	965	965	965	965	965	965	965	965
row:01890	Warfarin	0	0.0101235981395367	1.7348	0.0022075055187638	0	0	0	0	0	0	0	0	0	0	1188	1188	1188	1188	1188	1188	1188	1188	1188	1188
row:01891	Warfarin	0	0.0101235981395367	1.7348	0.0022075055187638	0	0	0	0	0	0	0	0	0	0	1188	1188	1188	1188	1188	1188	1188	1188	1188	1188
row:01892	Warfarin	0	0.0101308896373753	1.7348	0.0022075055187638	0	0	0	0	0	0	0	0	0	0	457	457	457	457	457	457	457	457	457	457
row:01893	Warfarin	0	0.0101379880491236	1.7348	0.0022075055187638	0	0	0	0	0	0	0	0	0	0	1209	1209	1209	1209	1209	1209	1209	1209	1209	1209
row:01894	Warfarin	0	0.0101400702719922	1.7348	0.0022075055187638	0	0	0	0	0	0	0	0	0	0	1216	1216	1216	1216	1216	1216	1216	1216	1216	1216
row:01895	Warfarin	0	0.0101422636629945	1.7348	0.0022075055187638	0	0	0	0	0	0	0	0	0	0	1146	1146	1146	1146	1146	1146	1146	1146	1146	1146
row:01896	Warfarin	0	0.0101476390186687	1.7348	0.0022075055187638	0	0	0	0	0	0	0	0	0	0	154	154	154	154	154	154	154	154	154	154
row:01897	Warfarin	0	0.0101478404727087	1.7348	0.0022075055187638	0	0	0	0	0	0	0	0	0	0	1136	1136	1136	1136	1136	1136	1136	1136	1136	1136
row:01898	Warfarin	0	0.0101524537490603	1.7348	0.0022075055187638	0	0	0	0	0	0	0	0	0	0	1085	1085	1085	1085	1085	1085	1085	1085	1085	1085
row:01899	Warfarin	0	0.0101566189105906	1.7348	0.0022075055187638	0	0	0	0	0	0	0	0	0	0	863	863	863	863	863	863	863	863	863	863
row:01900	Warfarin	0	0.0101589782433217	1.7348	0.0022075055187638	0	0	0	0	0	0	0	0	0	0	1237	1237	1237	1237	1237	1237	1237	1237	1237	1237
row:01901	Warfarin	0	0.0101597092977919	1.7348	0.0022075055187638	0	0	0	0	0	0	0	0	0	0	691	691	691	691	691	691	691	691	691	691
row:01902	Warfarin	0	0.0101624227379423	1.7348	0.0022075055187638	0	0	0	0	0	0	0	0	0	0	1211	1211	1211	1211	1211	1211	1211	1211	1211	1211
row:01903	Warfarin	0	0.0101661313592214	1.7348	0.0022075055187638	1	0	0	0	0	0	0	0	0	0	733	733	733	733	733	733	733	733	733	733
row:01904	Warfarin	0	0.0101671502955616	1.7348	0.0022075055187638	0	0	0	0	0	0	0	0	0	0	1233	1233	1233	1233	1233	1233	1233	1233	1233	1233
row:01905	Warfarin	0	0.0101676516518006	1.7348	0.0022075055187638	0	0	0	0	0	0	0	0	0	0	1266	1266	1266	1266	1266	1266	1266	1266	1266	1266
row:01906	Warfarin	0	0.0101682162973839	1.7348	0.0022075055187638	0	0	0	0	0	0	0	0	0	0	85	85	85	85	85	85	85	85	85	85
row:01907	Warfarin	0	0.0101738211585542	1.7348	0.0022075055187638	0	0	0	0	0	0	0	0	0	0	1234	1234	1234	1234	1234	1234	1234	1234	1234	1234
row:01908	Warfarin	0	0.0101766521259493	1.7348	0.0022075055187638	0	0	0	0	0	0	0	0	0	0	1237	1237	1237	1237	1237	1237	1237	1237	1237	1237
row:01909	Warfarin	0	0.0101768859653285	1.7348	0.0022075055187638	0	0	1	0	1	1	0	0	0	0	1183	1183	1109	1183	1109	1109	1183	1183	1183	1183
row:01910	Warfarin	0	0.0101769084250133	1.7348	0.0022075055187638	1	0	0	0	0	0	0	0	0	0	364	364	364	364	364	364	364	364	364	364
row:01911	Warfarin	0	0.0101771772090652	1.7348	0.0022075055187638	0	0	0	0	0	0	0	0	0	0	412	412	412	412	412	412	412	412	412	412
row:01912	Warfarin	0	0.0101791906311171	1.7348	0.0022075055187638	0	0	0	0	0	0	0	0	1	1	830	830	830	830	830	830	830	830	816	816
row:01913	Warfarin	0	0.0101796326651057	1.7348	0.0022075055187638	0	0	0	0	0	0	0	0	0	0	77	77	77	77	77	77	77	77	77	77
row:01914	Warfarin	0	0.0101806894710328	1.7348	0.0022075055187638	0	0	0	1	1	1	1	0	0	1	976	976	976	883	883	883	883	976	976	883
row:01915	Warfarin	0	0.010181598077877	1.7348	0.0022075055187638	0	0	0	0	0	0	0	0	0	0	1246	1246	1246	1246	1246	1246	1246	1246	1246	1246
row:01916	Warfarin	0	0.0101817584166607	1.7348	0.0022075055187638	0	0	0	0	0	0	0	0	0	0	1267	1267	1267	1267	1267	1267	1267	1267	1267	1267
row:01917	Warfarin	0	0.0101817584166607	1.7348	0.0022075055187638	0	0	0	0	0	0	0	0	0	0	978	978	978	978	978	978	978	978	978	978
row:01918	Warfarin	0	0.0101927263494108	1.7348	0.0022075055187638	0	0	0	0	0	0	0	0	1	1	1233	1233	1233	1233	1233	1233	1233	1233	134	134
row:01919	Warfarin	0	0.0101960707238177	1.7348	0.0022075055187638	0	0	0	0	0	0	0	0	0	0	1240	1240	1240	1240	1240	1240	1240	1240	1240	1240
row:01920	Warfarin	0	0.0101969043411695	1.7348	0.0022075055187638	0	0	0	0	0	0	0	0	0	0	1196	1196	1196	1196	1196	1196	1196	1196	1196	1196
row:01921	Warfarin	0	0.0101980423383172	1.7348	0.0022075055187638	0	0	0	0	0	0	0	0	0	0	1193	1193	1193	1193	1193	1193	1193	1193	1193	1193
row:01922	Warfarin	0	0.0102033708042804	1.7348	0.0022075055187638	0	0	0	0	0	0	0	0	0	0	1185	1185	1185	1185	1185	1185	1185	1185	1185	1185
row:01923	Warfarin	0	0.0102108693924788	1.7348	0.0022075055187638	0	0	0	0	0	0	0	0	0	0	862	862	862	862	862	862	862	862	862	862
row:01924	Warfarin	0	0.0102113712145953	1.7348	0.0022075055187638	0	0	0	0	0	0	0	0	0	0	639	639	639	639	639	639	639	639	639	639
row:01925	Warfarin	0	0.0102194788822433	1.7348	0.0022075055187638	1	0	0	0	0	0	0	0	0	0	81	81	81	81	81	81	81	81	81	81
row:01926	Warfarin	0	0.010231429327489	1.7348	0.0022075055187638	0	0	0	0	0	0	0	0	0	0	1217	1217	1217	1217	1217	1217	1217	1217	1217	1217
row:01927	Warfarin	0	0.010238296268495	1.7348	0.0022075055187638	0	0	0	0	0	0	0	0	0	0	1219	1219	1219	1219	1219	1219	1219	1219	1219	1219
row:01928	Warfarin	0	0.0102398208043575	1.7348	0.0022075055187638	0	0	0	0	0	0	0	0	0	0	129	129	129	129	129	129	129	129	129	129
row:01929	Warfarin	0	0.0102402487401172	1.7348	0.0022075055187638	0	0	0	0	0	0	0	0	0	0	1	1	1	1	1	1	1	1	1	1
row:01930	Warfarin	0	0.0102484546816048	1.7348	0.0022075055187638	0	0	0	0	0	0	0	0	0	0	307	307	307	307	307	307	307	307	307	307
row:01931	Warfarin	0	0.010258136634092	1.7348	0.0022075055187638	0	0	0	0	0	0	0	0	0	0	539	539	539	539	539	539	539	539	539	539
row:01932	Warfarin	0	0.0102640848113087	1.7348	0.0022075055187638	0	0	0	0	0	0	0	0	0	0	454	454	454	454	454	454	454	454	454	454
row:01933	Warfarin	0	0.0102640848113087	1.7348	0.0022075055187638	0	0	0	0	0	0	0	0	0	0	351	351	351	351	351	351	351	351	351	351
row:01934	Warfarin	0	0.0102665796043792	1.7348	0.0022075055187638	0	0	0	0	0	0	0	0	0	0	565	565	565	565	565	565	565	565	565	565
row:01935	Warfarin	0	0.0102679858545225	1.7348	0.0022075055187638	0	0	0	0	0	0	0	0	0	0	1230	1230	1230	1230	1230	1230	1230	1230	1230	1230
row:01936	Warfarin	0	0.0102692325957895	1.7348	0.0022075055187638	0	0	0	0	0	0	0	0	0	0	269	269	269	269	269	269	269	269	269	269
row:01937	Warfarin	0	0.0102692325957895	1.7348	0.0022075055187638	0	0	0	0	0	0	0	0	0	0	925	925	925	925	925	925	925	925	925	925
row:01938	Warfarin	0	0.0102747164435707	1.7348	0.0022075055187638	0	0	0	0	0	0	0	0	0	0	1169	1169	1169	1169	1169	1169	1169	1169	1169	1169
row:01939	Warfarin	0	0.0102749399992357	1.7348	0.0022075055187638	0	0	0	0	0	0	0	0	0	0	1241	1241	1241	1241	1241	1241	1241	1241	1241	1241
row:01940	Warfarin	0	0.0102767570358461	1.7348	0.0022075055187638	0	0	0	0	0	0	0	0	0	0	172	172	172	172	172	172	172	172	172	172
row:01941	Warfarin	0	0.0102775887087543	1.7348	0.0022075055187638	0	0	0	0	0	0	0	0	0	0	1211	1211	1211	1211	1211	1211	1211	1211	1211	1211
row:01942	Warfarin	0	0.0102796466264852	1.7348	0.0022075055187638	0	0	0	0	0	0	0	0	0	0	183	183	183	183	183	183	183	183	183	183
row:01943	Warfarin	0	0.0102868756063151	1.7348	0.0022075055187638	0	0	0	0	0	0	1	0	0	1	868	868	868	868	868	868	861	868	868	861
row:01944	Warfarin	0	0.0102885728828161	1.7348	0.0022075055187638	0	0	0	0	0	0	0	0	0	0	1276	1276	1276	1276	1276	1276	1276	1276	1276	1276
row:01945	Warfarin	0	0.010288632655037	1.7348	0.0022075055187638	0	0	0	0	0	0	0	1	0	1	1240	1240	1240	1240	1240	1240	1240	215	1240	215
row:01946	Warfarin	0	0.0102902202269267	1.7348	0.0022075055187638	0	0	0	0	0	0	0	0	0	0	105	105	105	105	105	105	105	105	105	105
row:01947	Warfarin	0	0.0102931996333304	1.7348	0.0022075055187638	0	0	0	0	0	0	0	0	0	0	504	504	504	504	504	504	504	504	504	504
row:01948	Warfarin	0	0.010298591069526	1.7348	0.0022075055187638	0	0	0	0	0	0	0	0	0	0	156	156	156	156	156	156	156	156	156	156
row:01949	Warfarin	0	0.0103015139832514	1.7348	0.0022075055187638	0	0	0	0	0	0	0	0	0	0	1248	1248	1248	1248	1248	1248	1248	1248	1248	1248
row:01950	Warfarin	0	0.0103021701944408	1.7348	0.0022075055187638	0	0	0	0	0	0	0	0	0	0	1232	1232	1232	1232	1232	1232	1232	1232	1232	1232
row:01951	Warfarin	0	0.0103026718155789	1.7348	0.0022075055187638	0	0	0	0	0	0	0	0	0	0	1219	1219	1219	1219	1219	1219	1219	1219	1219	1219
row:01952	Warfarin	0	0.0103039597936593	1.7348	0.0022075055187638	0	0	0	0	0	0	0	0	0	0	1231	1231	1231	1231	1231	1231	1231	1231	1231	1231
row:01953	Warfarin	0	0.0103060875471225	1.7348	0.0022075055187638	0	0	0	0	0	0	0	0	0	0	156	156	156	156	156	156	156	156	156	156
row:01954	Warfarin	0	0.0103111500931628	1.7348	0.0022075055187638	0	0	0	0	0	0	0	0	0	0	1178	1178	1178	1178	1178	1178	1178	1178	1178	1178
row:01955	Warfarin	0	0.01031346856333	1.7348	0.0022075055187638	0	0	0	1	1	1	1	0	0	1	46	46	46	46	46	46	46	46	46	46
row:01956	Warfarin	0	0.0103156421076261	1.7348	0.0022075055187638	0	0	0	0	0	0	0	0	0	0	1232	1232	1232	1232	1232	1232	1232	1232	1232	1232
row:01957	Warfarin	0	0.010326081872052	1.7348	0.0022075055187638	0	0	0	0	0	0	0	0	0	0	1127	1127	1127	1127	1127	1127	1127	1127	1127	1127
row:01958	Warfarin	0	0.0103270953930241	1.7348	0.0022075055187638	0	0	0	0	0	0	0	0	0	0	1182	1182	1182	1182	1182	1182	1182	1182	1182	1182
row:01959	Warfarin	0	0.0103271655476946	1.7348	0.0022075055187638	0	0	0	0	0	0	0	0	0	0	1217	1217	1217	1217	1217	1217	1217	1217	1217	1217
row:01960	Warfarin	0	0.010335478170673	1.7348	0.0022075055187638	0	0	0	0	0	0	0	0	0	0	1225	1225	1225	1225	1225	1225	1225	1225	1225	1225
row:01961	Warfarin	0	0.0103375742798908	1.7348	0.0022075055187638	0	0	0	0	0	0	0	0	0	0	1007	1007	1007	1007	1007	1007	1007	1007	1007	1007
row:01962	Warfarin	0	0.0103397746380889	1.7348	0.0022075055187638	0	1	0	0	0	0	0	0	1	1	1178	401	1178	1178	1178	1178	1178	1178	407	407
row:01963	Warfarin	0	0.0103430305274988	1.7348	0.0022075055187638	0	0	0	0	0	0	0	0	0	0	231	231	231	231	231	231	231	231	231	231
row:01964	Warfarin	0	0.0103444386962071	1.7348	0.0022075055187638	0	0	0	0	0	0	0	0	0	0	1167	1167	1167	1167	1167	1167	1167	1167	1167	1167
row:01965	Warfarin	0	0.0103521922094763	1.7348	0.0022075055187638	0	0	0	0	0	0	0	0	0	0	66	66	66	66	66	66	66	66	66	66
row:01966	Warfarin	0	0.0103538434930071	1.7348	0.0022075055187638	0	0	0	0	0	0	0	0	0	0	1199	1199	1199	1199	1199	1199	1199	1199	1199	1199
row:01967	Warfarin	0	0.0103548458988058	1.7348	0.0022075055187638	0	0	0	0	0	0	0	0	0	0	1225	1225	1225	1225	1225	1225	1225	1225	1225	1225
row:01968	Warfarin	0	0.0103563537156136	1.7348	0.0022075055187638	0	0	0	0	0	0	0	0	0	0	175	175	175	175	175	175	175	175	175	175
row:01969	Warfarin	0	0.0103571707006165	1.7348	0.0022075055187638	0	0	0	0	0	0	0	0	0	0	1228	1228	1228	1228	1228	1228	1228	1228	1228	1228
row:01970	Warfarin	0	0.0103578810342784	1.7348	0.0022075055187638	0	0	0	0	0	0	0	0	0	0	105	105	105	105	105	105	105	105	105	105
row:01971	Warfarin	0	0.0103598741514553	1.7348	0.0022075055187638	1	0	0	0	0	0	0	0	0	0	703	703	703	703	703	703	703	703	703	703
row:01972	Warfarin	0	0.0103617825798508	1.7348	0.0022075055187638	1	0	0	0	0	0	0	0	0	0	1015	1015	1015	1015	1015	1015	1015	1015	1015	1015
row:01973	Warfarin	0	0.0103687551740609	1.7348	0.0022075055187638	0	0	0	0	0	0	0	0	0	0	268	268	268	268	268	268	268	268	268	268
row:01974	Warfarin	0	0.0103729857769946	1.7348	0.0022075055187638	0	0	0	0	0	0	0	0	0	0	1188	1188	1188	1188	1188	1188	1188	1188	1188	1188
row:01975	Warfarin	0	0.0103786164596243	1.7348	0.0022075055187638	0	0	0	0	0	0	0	0	0	0	174	174	174	174	174	174	174	174	174	174
row:01976	Warfarin	0	0.0103813437252042	1.7348	0.0022075055187638	0	0	0	0	0	0	0	0	0	0	131	131	131	131	131	131	131	131	131	131
row:01977	Warfarin	0	0.0103839665218222	1.7348	0.0022075055187638	0	0	0	0	0	0	0	0	0	0	51	51	51	51	51	51	51	51	51	51
row:01978	Warfarin	0	0.0103933733857517	1.7348	0.0022075055187638	0	0	0	0	0	0	0	0	1	1	1149	1149	1149	1149	1149	1149	1149	1149	133	133
row:01979	Warfarin	0	0.0103944448555813	1.7348	0.0022075055187638	0	0	0	0	0	0	0	0	0	0	1223	1223	1223	1223	1223	1223	1223	1223	1223	1223
row:01980	Warfarin	0	0.0103968918090994	1.7348	0.0022075055187638	0	0	0	0	0	0	0	0	0	0	1113	1113	1113	1113	1113	1113	1113	1113	1113	1113
row:01981	Warfarin	0	0.0103996223585942	1.7348	0.0022075055187638	0	0	0	0	0	0	0	0	0	0	35	35	35	35	35	35	35	35	35	35
row:01982	Warfarin	0	0.0104014675101306	1.7348	0.0022075055187638	0	0	0	0	0	0	0	0	0	0	362	362	362	362	362	362	362	362	362	362
row:01983	Warfarin	0	0.0104085122928472	1.7348	0.0022075055187638	0	0	0	0	0	0	0	0	0	0	197	197	197	197	197	197	197	197	197	197
row:01984	Warfarin	0	0.0104189670129693	1.7348	0.0022075055187638	0	0	0	0	0	0	0	0	0	0	169	169	169	169	169	169	169	169	169	169
row:01985	Warfarin	0	0.0104239979156259	1.7348	0.0022075055187638	0	0	0	0	0	0	0	0	0	0	28	28	28	28	28	28	28	28	28	28
row:01986	Warfarin	0	0.0104391841435565	1.7348	0.0022075055187638	0	0	0	0	0	0	0	0	0	0	272	272	272	272	272	272	272	272	272	272
row:01987	Warfarin	0	0.0104394080192823	1.7348	0.0022075055187638	0	0	0	0	0	0	0	0	0	0	496	496	496	496	496	496	496	496	496	496
row:01988	Warfarin	0	0.0104455691343808	1.7348	0.0022075055187638	0	0	0	0	0	0	0	0	0	0	670	670	670	670	670	670	670	670	670	670
row:01989	Warfarin	0	0.0104466458152499	1.7348	0.0022075055187638	0	0	0	0	0	0	0	0	0	0	15	15	15	15	15	15	15	15	15	15
row:01990	Warfarin	0	0.0104472849142485	1.7348	0.0022075055187638	0	0	0	0	0	0	0	0	0	0	1248	1248	1248	1248	1248	1248	1248	1248	1248	1248
row:01991	Warfarin	0	0.0104503307211752	1.7348	0.0022075055187638	0	0	0	0	0	0	0	0	0	0	177	177	177	177	177	177	177	177	177	177
row:01992	Warfarin	0	0.0104555943469997	1.7348	0.0022075055187638	0	0	0	0	0	0	0	0	0	0	26	26	26	26	26	26	26	26	26	26
row:01993	Warfarin	0	0.0104556589548323	1.7348	0.0022075055187638	0	0	0	0	0	0	0	0	0	0	1219	1219	1219	1219	1219	1219	1219	1219	1219	1219
row:01994	Warfarin	0	0.0104556589548323	1.7348	0.0022075055187638	0	0	0	0	0	0	0	0	0	0	757	757	757	757	757	757	757	757	757	757
row:01995	Warfarin	0	0.0104598139965817	1.7348	0.0022075055187638	0	0	0	0	0	0	0	0	0	0	1223	1223	1223	1223	1223	1223	1223	1223	1223	1223
row:01996	Warfarin	0	0.0104647889565293	1.7348	0.0022075055187638	0	0	0	0	0	0	0	0	0	0	1213	1213	1213	1213	1213	1213	1213	1213	1213	1213
row:01997	Warfarin	0	0.0104657592717916	1.7348	0.0022075055187638	0	0	0	0	0	0	0	0	0	0	263	263	263	263	263	263	263	263	263	263
row:01998	Warfarin	0	0.0104691811244711	1.7348	0.0022075055187638	0	0	0	0	0	0	0	0	1	1	1210	1210	1210	1210	1210	1210	1210	1210	469	469
row:01999	Warfarin	0	0.0104762186886002	1.7348	0.0022075055187638	0	0	0	0	0	0	0	0	0	0	1212	1212	1212	1212	1212	1212	1212	1212	1212	1212
[truncated: 47,011 more rows]
